# Supplementary material for: HSC-derived exosomal miR-122-5p inhibits EMT and fibrosis of intrahepatic biliary epithelial cells to alleviate primary biliary cholangitis
Source: Front Immunol. 2025 Oct 31;16:1684064. doi: 10.3389/fimmu.2025.1684064 (PMC12615470; doi:10.3389/fimmu.2025.1684064)
Supplement: Supplementary file 3 [file Table2.xlsx]

## Sheet: targetgene_query
mirna	gene_symbol	TargetScan	miRDB	miRTarbase	Tarbase
hsa-miR-122-5p	A2M	-	-	+	-
hsa-miR-122-5p	A2ML1	-	-	-	+
hsa-miR-122-5p	AACS	-	-	+	-
hsa-miR-122-5p	AARS2	-	-	-	+
hsa-miR-122-5p	ABCA4	-	-	-	+
hsa-miR-122-5p	ABCA6	-	-	+	-
hsa-miR-122-5p	ABCC10	-	-	-	+
hsa-miR-122-5p	ABCC6	-	+	-	-
hsa-miR-122-5p	ABCC9	-	-	-	+
hsa-miR-122-5p	ABCD3	-	-	-	+
hsa-miR-122-5p	ABCF1	-	-	+	-
hsa-miR-122-5p	ABCF2	-	-	+	-
hsa-miR-122-5p	ABCF3	-	-	-	+
hsa-miR-122-5p	ABCG8	-	-	-	+
hsa-miR-122-5p	ABHD11	+	+	-	-
hsa-miR-122-5p	ABHD15	-	-	-	+
hsa-miR-122-5p	ABHD2	-	-	-	+
hsa-miR-122-5p	ABL1	-	-	-	+
hsa-miR-122-5p	ABL2	-	-	+	+
hsa-miR-122-5p	ABLIM1	-	-	+	+
hsa-miR-122-5p	ABR	+	-	-	+
hsa-miR-122-5p	AC000003.2	+	-	-	-
hsa-miR-122-5p	AC002451.1	+	-	-	-
hsa-miR-122-5p	AC002511.4	-	-	-	+
hsa-miR-122-5p	AC004899.1	+	-	-	-
hsa-miR-122-5p	AC006132.1	+	-	-	+
hsa-miR-122-5p	AC008443.1	+	-	-	-
hsa-miR-122-5p	AC010536.2	-	-	-	+
hsa-miR-122-5p	AC012215.1	+	-	-	-
hsa-miR-122-5p	AC016586.1	+	-	-	-
hsa-miR-122-5p	AC022532.1	+	-	-	-
hsa-miR-122-5p	AC025278.1	+	-	-	-
hsa-miR-122-5p	AC026703.1	-	-	-	+
hsa-miR-122-5p	AC084121.16	+	-	-	+
hsa-miR-122-5p	AC093677.1	+	-	-	-
hsa-miR-122-5p	AC104841.2	+	-	-	-
hsa-miR-122-5p	AC110619.2	-	-	-	+
hsa-miR-122-5p	AC110781.3	+	-	-	-
hsa-miR-122-5p	AC112693.2	+	-	-	-
hsa-miR-122-5p	AC132216.1	+	-	-	-
hsa-miR-122-5p	AC137932.1	+	-	-	-
hsa-miR-122-5p	AC139100.2	+	-	-	-
hsa-miR-122-5p	ACBD7	+	-	-	-
hsa-miR-122-5p	ACER2	+	-	+	-
hsa-miR-122-5p	ACOT13	-	-	-	+
hsa-miR-122-5p	ACOT9	-	-	+	-
hsa-miR-122-5p	ACOX1	-	-	-	+
hsa-miR-122-5p	ACP6	-	-	+	-
hsa-miR-122-5p	ACSM2B	-	-	-	+
hsa-miR-122-5p	ACTR1A	-	-	-	+
hsa-miR-122-5p	ACTR5	-	-	+	-
hsa-miR-122-5p	ACVR1	-	-	-	+
hsa-miR-122-5p	ACVR1B	-	-	-	+
hsa-miR-122-5p	ACVR1C	-	-	+	-
hsa-miR-122-5p	ADAM10	-	-	+	-
hsa-miR-122-5p	ADAM17	-	-	+	-
hsa-miR-122-5p	ADAM33	+	-	-	+
hsa-miR-122-5p	ADAMDEC1	+	-	-	-
hsa-miR-122-5p	ADAMTS10	+	+	-	-
hsa-miR-122-5p	ADAMTS12	-	-	-	+
hsa-miR-122-5p	ADAMTS14	-	-	-	+
hsa-miR-122-5p	ADAMTS15	-	-	-	+
hsa-miR-122-5p	ADAMTS2	-	-	-	+
hsa-miR-122-5p	ADAMTS5	-	-	-	+
hsa-miR-122-5p	ADCK5	+	-	-	-
hsa-miR-122-5p	ADCY1	-	-	-	+
hsa-miR-122-5p	ADCY2	-	-	+	-
hsa-miR-122-5p	ADGRB2	-	-	-	+
hsa-miR-122-5p	ADIPOR2	-	-	-	+
hsa-miR-122-5p	ADM2	-	-	+	+
hsa-miR-122-5p	ADNP2	-	-	-	+
hsa-miR-122-5p	ADO	+	-	+	+
hsa-miR-122-5p	ADRBK2	-	+	+	-
hsa-miR-122-5p	ADSS	+	+	-	+
hsa-miR-122-5p	AE000662.92	+	-	-	-
hsa-miR-122-5p	AF196779.12	+	-	-	-
hsa-miR-122-5p	AFAP1L1	-	-	-	+
hsa-miR-122-5p	AFF1	-	-	-	+
hsa-miR-122-5p	AFF4	-	-	-	+
hsa-miR-122-5p	AGAP9	-	-	+	-
hsa-miR-122-5p	AGBL1	-	-	-	+
hsa-miR-122-5p	AGPAT1	+	-	-	+
hsa-miR-122-5p	AGPAT6	-	-	-	+
hsa-miR-122-5p	AGTPBP1	-	-	-	+
hsa-miR-122-5p	AGTRAP	+	-	-	-
hsa-miR-122-5p	AGXT2	-	-	-	+
hsa-miR-122-5p	AHCTF1	-	-	-	+
hsa-miR-122-5p	AHCYL2	-	-	-	+
hsa-miR-122-5p	AHDC1	-	-	-	+
hsa-miR-122-5p	AHNAK	-	-	-	+
hsa-miR-122-5p	AK4	-	-	-	+
hsa-miR-122-5p	AKAP10	-	-	-	+
hsa-miR-122-5p	AKAP11	-	-	+	-
hsa-miR-122-5p	AKIRIN1	-	-	-	+
hsa-miR-122-5p	AKNAD1	+	-	-	-
hsa-miR-122-5p	AKR7L	-	-	+	-
hsa-miR-122-5p	AKT3	+	+	+	-
hsa-miR-122-5p	AKTIP	-	-	-	+
hsa-miR-122-5p	AL033381.1	+	-	-	-
hsa-miR-122-5p	AL590483.1	+	-	-	-
hsa-miR-122-5p	AL626787.1	+	-	-	-
hsa-miR-122-5p	AL645730.2	+	-	-	-
hsa-miR-122-5p	ALDOA	+	+	+	-
hsa-miR-122-5p	ALG1	-	-	+	-
hsa-miR-122-5p	ALG10B	-	-	-	+
hsa-miR-122-5p	ALG14	-	-	+	-
hsa-miR-122-5p	ALKBH1	-	-	-	+
hsa-miR-122-5p	ALPK3	-	-	-	+
hsa-miR-122-5p	ALPL	-	-	-	+
hsa-miR-122-5p	ALX4	-	-	-	+
hsa-miR-122-5p	AMACR	-	-	-	+
hsa-miR-122-5p	AMER1	-	-	-	+
hsa-miR-122-5p	AMIGO1	-	-	-	+
hsa-miR-122-5p	AMOT	-	-	-	+
hsa-miR-122-5p	AMOTL1	-	-	-	+
hsa-miR-122-5p	AMZ1	-	-	-	+
hsa-miR-122-5p	ANG	-	-	+	-
hsa-miR-122-5p	ANGPT2	-	-	-	+
hsa-miR-122-5p	ANGPTL2	-	-	-	+
hsa-miR-122-5p	ANK2	-	-	+	-
hsa-miR-122-5p	ANKIB1	-	-	-	+
hsa-miR-122-5p	ANKLE1	+	-	-	+
hsa-miR-122-5p	ANKRD10	-	-	+	-
hsa-miR-122-5p	ANKRD13B	-	-	-	+
hsa-miR-122-5p	ANKRD13C	+	+	+	+
hsa-miR-122-5p	ANKRD17	-	-	-	+
hsa-miR-122-5p	ANKRD36	-	-	+	-
hsa-miR-122-5p	ANKRD52	-	-	-	+
hsa-miR-122-5p	ANKRD53	-	-	-	+
hsa-miR-122-5p	ANKRD9	-	-	+	-
hsa-miR-122-5p	ANKS1A	-	-	-	+
hsa-miR-122-5p	ANO3	-	-	-	+
hsa-miR-122-5p	ANO5	-	-	-	+
hsa-miR-122-5p	ANO6	-	-	-	+
hsa-miR-122-5p	ANO7	-	-	-	+
hsa-miR-122-5p	ANTXR1	+	-	-	+
hsa-miR-122-5p	ANXA10	-	-	-	+
hsa-miR-122-5p	ANXA11	-	-	+	-
hsa-miR-122-5p	ANXA6	-	-	-	+
hsa-miR-122-5p	ANXA7	-	-	+	-
hsa-miR-122-5p	AP000867.1	+	-	-	-
hsa-miR-122-5p	AP000974.1	+	-	-	-
hsa-miR-122-5p	AP1AR	+	-	-	+
hsa-miR-122-5p	AP1S1	-	-	+	+
hsa-miR-122-5p	AP2A2	-	-	-	+
hsa-miR-122-5p	AP3M2	-	-	+	-
hsa-miR-122-5p	AP3S2	-	-	-	+
hsa-miR-122-5p	APCDD1L	-	-	-	+
hsa-miR-122-5p	APH1B	-	-	-	+
hsa-miR-122-5p	APITD1	+	-	-	-
hsa-miR-122-5p	APMAP	-	-	+	-
hsa-miR-122-5p	APOL4	+	-	-	-
hsa-miR-122-5p	APOLD1	-	-	-	+
hsa-miR-122-5p	APOPT1	-	-	-	+
hsa-miR-122-5p	ARF3	-	-	-	+
hsa-miR-122-5p	ARFGEF1	+	+	-	-
hsa-miR-122-5p	ARFGEF3	-	-	-	+
hsa-miR-122-5p	ARHGAP1	+	-	-	+
hsa-miR-122-5p	ARHGAP26	-	-	-	+
hsa-miR-122-5p	ARHGAP31	+	-	-	+
hsa-miR-122-5p	ARHGEF11	-	-	-	+
hsa-miR-122-5p	ARHGEF2	-	-	-	+
hsa-miR-122-5p	ARHGEF35	+	-	-	+
hsa-miR-122-5p	ARHGEF5	-	-	+	-
hsa-miR-122-5p	ARIH2OS	-	-	+	-
hsa-miR-122-5p	ARL11	-	-	-	+
hsa-miR-122-5p	ARL17B	-	-	+	-
hsa-miR-122-5p	ARL2	+	-	-	+
hsa-miR-122-5p	ARMC10	+	-	-	+
hsa-miR-122-5p	ARMS2	-	-	-	+
hsa-miR-122-5p	ARNT2	-	-	-	+
hsa-miR-122-5p	ARRDC4	-	-	-	+
hsa-miR-122-5p	ARSB	-	-	+	+
hsa-miR-122-5p	ARSK	-	-	-	+
hsa-miR-122-5p	ART1	-	-	-	+
hsa-miR-122-5p	ART3	-	-	+	-
hsa-miR-122-5p	ARX	-	-	-	+
hsa-miR-122-5p	ASAH1	+	-	-	+
hsa-miR-122-5p	ASB10	+	-	-	-
hsa-miR-122-5p	ASB14	+	-	-	+
hsa-miR-122-5p	ASCL1	-	-	-	+
hsa-miR-122-5p	ASIC2	+	-	-	-
hsa-miR-122-5p	ASRGL1	-	-	-	+
hsa-miR-122-5p	ASXL3	-	-	-	+
hsa-miR-122-5p	ATAD3C	-	-	-	+
hsa-miR-122-5p	ATCAY	-	-	-	+
hsa-miR-122-5p	ATF6	-	-	-	+
hsa-miR-122-5p	ATF7	-	-	-	+
hsa-miR-122-5p	ATL3	-	-	-	+
hsa-miR-122-5p	ATM	-	-	-	+
hsa-miR-122-5p	ATMIN	-	-	-	+
hsa-miR-122-5p	ATP11A	-	+	-	+
hsa-miR-122-5p	ATP13A2	+	-	-	+
hsa-miR-122-5p	ATP13A3	-	-	+	-
hsa-miR-122-5p	ATP1A2	+	-	+	-
hsa-miR-122-5p	ATP1B2	-	-	-	+
hsa-miR-122-5p	ATP2A3	-	-	-	+
hsa-miR-122-5p	ATP2B4	-	-	-	+
hsa-miR-122-5p	ATP4A	-	-	-	+
hsa-miR-122-5p	ATP6V0A2	-	+	-	-
hsa-miR-122-5p	ATP6V0E2	+	-	-	-
hsa-miR-122-5p	ATP6V1F	-	-	-	+
hsa-miR-122-5p	ATP7A	-	-	+	+
hsa-miR-122-5p	ATP8B1	-	-	-	+
hsa-miR-122-5p	ATXN1	-	-	-	+
hsa-miR-122-5p	ATXN7	-	-	-	+
hsa-miR-122-5p	ATXN7L1	-	-	-	+
hsa-miR-122-5p	AXIN2	-	-	-	+
hsa-miR-122-5p	AXL	-	-	+	-
hsa-miR-122-5p	B3GNT8	-	-	-	+
hsa-miR-122-5p	B4GALT1	-	-	+	-
hsa-miR-122-5p	BACH2	-	+	-	+
hsa-miR-122-5p	BAI2	+	-	-	-
hsa-miR-122-5p	BAMBI	-	-	+	-
hsa-miR-122-5p	BATF2	+	-	+	+
hsa-miR-122-5p	BAX	-	-	+	-
hsa-miR-122-5p	BBS10	-	-	-	+
hsa-miR-122-5p	BCAP29	-	-	-	+
hsa-miR-122-5p	BCAT2	+	-	-	+
hsa-miR-122-5p	BCL11A	-	-	-	+
hsa-miR-122-5p	BCL11B	-	-	-	+
hsa-miR-122-5p	BCL2A1	-	-	-	+
hsa-miR-122-5p	BCL2L1	-	-	+	-
hsa-miR-122-5p	BCL2L15	-	-	+	-
hsa-miR-122-5p	BCL2L2	-	-	+	+
hsa-miR-122-5p	BCL6B	-	-	-	+
hsa-miR-122-5p	BCL9	-	-	-	+
hsa-miR-122-5p	BCORL1	-	-	-	+
hsa-miR-122-5p	BCR	-	-	-	+
hsa-miR-122-5p	BEND5	-	-	-	+
hsa-miR-122-5p	BGN	-	-	-	+
hsa-miR-122-5p	BHLHE22	-	-	-	+
hsa-miR-122-5p	BHLHE41	-	-	-	+
hsa-miR-122-5p	BICD1	+	+	-	+
hsa-miR-122-5p	BIRC5	-	-	+	-
hsa-miR-122-5p	BLCAP	-	-	-	+
hsa-miR-122-5p	BMP5	-	-	-	+
hsa-miR-122-5p	BMS1	-	-	+	-
hsa-miR-122-5p	BOD1L2	-	-	-	+
hsa-miR-122-5p	BPGM	-	-	+	-
hsa-miR-122-5p	BPHL	+	-	-	-
hsa-miR-122-5p	BPNT1	-	-	-	+
hsa-miR-122-5p	BPY2	+	-	-	+
hsa-miR-122-5p	BPY2B	+	-	-	+
hsa-miR-122-5p	BPY2C	+	-	-	+
hsa-miR-122-5p	BRCA2	-	-	+	-
hsa-miR-122-5p	BRD3	-	-	-	+
hsa-miR-122-5p	BRD4	-	-	-	+
hsa-miR-122-5p	BRI3BP	-	-	+	-
hsa-miR-122-5p	BRMS1	-	-	-	+
hsa-miR-122-5p	BROX	+	+	+	+
hsa-miR-122-5p	BRPF1	+	+	-	+
hsa-miR-122-5p	BSG	-	-	-	+
hsa-miR-122-5p	BSN	-	-	-	+
hsa-miR-122-5p	BTBD2	-	-	-	+
hsa-miR-122-5p	BTBD9	-	-	-	+
hsa-miR-122-5p	BTF3L4	-	-	-	+
hsa-miR-122-5p	BTN3A2	-	-	+	+
hsa-miR-122-5p	BTN3A3	-	-	-	+
hsa-miR-122-5p	BTNL8	-	-	-	+
hsa-miR-122-5p	BTRC	-	-	-	+
hsa-miR-122-5p	BVES	-	-	-	+
hsa-miR-122-5p	BZRAP1	-	-	-	+
hsa-miR-122-5p	C10orf118	+	-	-	-
hsa-miR-122-5p	C10orf54	-	-	-	+
hsa-miR-122-5p	C11orf42	-	-	-	+
hsa-miR-122-5p	C11orf63	-	-	-	+
hsa-miR-122-5p	C11orf72	-	-	-	+
hsa-miR-122-5p	C11orf86	-	-	-	+
hsa-miR-122-5p	C11orf9	-	-	-	+
hsa-miR-122-5p	C14orf105	-	-	-	+
hsa-miR-122-5p	C14orf159	+	-	-	-
hsa-miR-122-5p	C14orf176	-	-	-	+
hsa-miR-122-5p	C14orf39	-	-	+	-
hsa-miR-122-5p	C15orf41	-	-	-	+
hsa-miR-122-5p	C15orf53	+	+	-	+
hsa-miR-122-5p	C16orf45	-	-	+	-
hsa-miR-122-5p	C16orf54	-	-	-	+
hsa-miR-122-5p	C16orf96	-	-	-	+
hsa-miR-122-5p	C17orf101	-	-	-	+
hsa-miR-122-5p	C17orf85	-	-	+	-
hsa-miR-122-5p	C18orf32	-	+	-	-
hsa-miR-122-5p	C19orf52	-	-	+	-
hsa-miR-122-5p	C19orf54	+	+	-	+
hsa-miR-122-5p	C1ORF220	+	-	-	-
hsa-miR-122-5p	C1orf122	-	-	+	-
hsa-miR-122-5p	C1orf173	+	-	-	-
hsa-miR-122-5p	C1orf180	-	-	-	+
hsa-miR-122-5p	C1orf200	-	-	-	+
hsa-miR-122-5p	C1orf95	-	-	-	+
hsa-miR-122-5p	C20orf112	+	-	-	-
hsa-miR-122-5p	C20orf144	+	-	-	-
hsa-miR-122-5p	C20orf152	-	-	-	+
hsa-miR-122-5p	C20orf194	-	-	-	+
hsa-miR-122-5p	C21orf119	+	-	-	-
hsa-miR-122-5p	C21orf49	+	-	-	-
hsa-miR-122-5p	C21orf62	+	-	-	-
hsa-miR-122-5p	C22orf32	-	-	-	+
hsa-miR-122-5p	C2CD4A	-	-	-	+
hsa-miR-122-5p	C2CD4C	-	-	-	+
hsa-miR-122-5p	C2orf49	-	-	-	+
hsa-miR-122-5p	C2orf50	+	-	-	-
hsa-miR-122-5p	C2orf69	-	-	-	+
hsa-miR-122-5p	C2orf71	-	-	-	+
hsa-miR-122-5p	C2orf91	+	-	-	+
hsa-miR-122-5p	C3	-	-	+	-
hsa-miR-122-5p	C3orf18	-	-	-	+
hsa-miR-122-5p	C3orf49	-	-	-	+
hsa-miR-122-5p	C3orf52	+	-	-	+
hsa-miR-122-5p	C3orf56	-	-	-	+
hsa-miR-122-5p	C3orf62	-	-	+	-
hsa-miR-122-5p	C3orf70	+	-	-	+
hsa-miR-122-5p	C4orf3	-	-	-	+
hsa-miR-122-5p	C5orf20	+	-	-	+
hsa-miR-122-5p	C5orf30	-	-	-	+
hsa-miR-122-5p	C5orf63	-	-	-	+
hsa-miR-122-5p	C6orf223	-	-	-	+
hsa-miR-122-5p	C7orf13	+	-	-	+
hsa-miR-122-5p	C7orf43	+	+	-	-
hsa-miR-122-5p	C7orf60	-	-	-	+
hsa-miR-122-5p	C8orf31	+	-	-	-
hsa-miR-122-5p	C8orf4	-	-	-	+
hsa-miR-122-5p	C8orf49	-	-	-	+
hsa-miR-122-5p	C8orf56	+	-	-	+
hsa-miR-122-5p	C8orf86	+	-	-	+
hsa-miR-122-5p	C9orf47	-	-	-	+
hsa-miR-122-5p	C9orf69	-	-	+	-
hsa-miR-122-5p	C9orf91	-	-	-	+
hsa-miR-122-5p	CACHD1	-	-	-	+
hsa-miR-122-5p	CACNA2D2	+	-	-	+
hsa-miR-122-5p	CACNB2	-	-	-	+
hsa-miR-122-5p	CACNB4	-	-	-	+
hsa-miR-122-5p	CACNG8	-	-	-	+
hsa-miR-122-5p	CACYBP	+	-	-	-
hsa-miR-122-5p	CADM2	-	-	-	+
hsa-miR-122-5p	CAGE1	+	-	-	-
hsa-miR-122-5p	CALCR	-	-	-	+
hsa-miR-122-5p	CALD1	-	-	+	-
hsa-miR-122-5p	CALHM1	-	-	-	+
hsa-miR-122-5p	CALM3	+	-	-	+
hsa-miR-122-5p	CALN1	+	-	-	+
hsa-miR-122-5p	CALR	-	-	+	-
hsa-miR-122-5p	CALU	-	-	+	-
hsa-miR-122-5p	CAMK2A	-	-	-	+
hsa-miR-122-5p	CAMK2B	-	-	-	+
hsa-miR-122-5p	CAMKK1	-	-	-	+
hsa-miR-122-5p	CANX	+	-	-	+
hsa-miR-122-5p	CAPNS1	-	-	-	+
hsa-miR-122-5p	CASP2	-	-	-	+
hsa-miR-122-5p	CASP7	-	-	+	-
hsa-miR-122-5p	CBL	-	-	-	+
hsa-miR-122-5p	CBR4	-	-	-	+
hsa-miR-122-5p	CBX5	-	-	-	+
hsa-miR-122-5p	CBX6	-	-	-	+
hsa-miR-122-5p	CC2D1B	-	-	-	+
hsa-miR-122-5p	CC2D2A	-	-	-	+
hsa-miR-122-5p	CCAR1	+	+	-	-
hsa-miR-122-5p	CCBE1	-	-	-	+
hsa-miR-122-5p	CCDC125	-	-	-	+
hsa-miR-122-5p	CCDC13	-	-	-	+
hsa-miR-122-5p	CCDC142	-	-	+	-
hsa-miR-122-5p	CCDC149	-	-	-	+
hsa-miR-122-5p	CCDC150	+	-	-	-
hsa-miR-122-5p	CCDC174	-	+	-	-
hsa-miR-122-5p	CCDC176	-	-	-	+
hsa-miR-122-5p	CCDC186	-	+	-	+
hsa-miR-122-5p	CCDC33	-	-	-	+
hsa-miR-122-5p	CCDC40	-	-	-	+
hsa-miR-122-5p	CCDC43	+	+	+	+
hsa-miR-122-5p	CCDC48	-	-	-	+
hsa-miR-122-5p	CCDC50	-	-	-	+
hsa-miR-122-5p	CCDC6	-	+	-	+
hsa-miR-122-5p	CCDC64B	+	-	-	-
hsa-miR-122-5p	CCDC69	-	-	-	+
hsa-miR-122-5p	CCDC88A	-	-	-	+
hsa-miR-122-5p	CCDC90B	-	-	-	+
hsa-miR-122-5p	CCDC97	+	+	-	+
hsa-miR-122-5p	CCL28	-	-	-	+
hsa-miR-122-5p	CCL5	+	-	-	-
hsa-miR-122-5p	CCNG1	+	+	+	+
hsa-miR-122-5p	CCNT2	-	-	-	+
hsa-miR-122-5p	CCNYL1	+	+	-	+
hsa-miR-122-5p	CCP110	-	-	-	+
hsa-miR-122-5p	CCR6	-	-	+	-
hsa-miR-122-5p	CCS	-	-	+	-
hsa-miR-122-5p	CD207	-	-	-	+
hsa-miR-122-5p	CD2BP2	-	-	-	+
hsa-miR-122-5p	CD300C	-	-	-	+
hsa-miR-122-5p	CD300E	-	-	-	+
hsa-miR-122-5p	CD300LF	-	-	-	+
hsa-miR-122-5p	CD320	+	+	-	+
hsa-miR-122-5p	CD3E	+	-	-	+
hsa-miR-122-5p	CD40LG	+	+	-	-
hsa-miR-122-5p	CD44	-	-	-	+
hsa-miR-122-5p	CD46	-	-	-	+
hsa-miR-122-5p	CD47	-	-	-	+
hsa-miR-122-5p	CD58	-	+	-	+
hsa-miR-122-5p	CD82	-	-	-	+
hsa-miR-122-5p	CD83	+	-	+	+
hsa-miR-122-5p	CD84	+	-	-	+
hsa-miR-122-5p	CD96	+	-	-	+
hsa-miR-122-5p	CDA	+	-	-	+
hsa-miR-122-5p	CDC25A	-	-	-	+
hsa-miR-122-5p	CDC42BPA	-	-	-	+
hsa-miR-122-5p	CDC42BPB	-	+	-	+
hsa-miR-122-5p	CDC42EP3	-	-	+	-
hsa-miR-122-5p	CDCA2	-	-	-	+
hsa-miR-122-5p	CDCA7L	+	-	-	+
hsa-miR-122-5p	CDH18	-	-	-	+
hsa-miR-122-5p	CDH6	+	-	-	+
hsa-miR-122-5p	CDHR3	+	-	-	-
hsa-miR-122-5p	CDK12	-	-	-	+
hsa-miR-122-5p	CDK15	-	-	-	+
hsa-miR-122-5p	CDK16	-	-	-	+
hsa-miR-122-5p	CDK19	-	-	+	+
hsa-miR-122-5p	CDK4	-	-	+	-
hsa-miR-122-5p	CDK5R2	-	-	-	+
hsa-miR-122-5p	CDKL1	-	-	+	-
hsa-miR-122-5p	CDKL5	-	-	-	+
hsa-miR-122-5p	CDKN1A	-	-	-	+
hsa-miR-122-5p	CDKN2AIPNL	+	-	-	+
hsa-miR-122-5p	CDKN2B	-	-	-	+
hsa-miR-122-5p	CDY2B	-	-	+	-
hsa-miR-122-5p	CEACAM5	-	-	-	+
hsa-miR-122-5p	CEACAM6	-	-	-	+
hsa-miR-122-5p	CEACAM7	-	-	-	+
hsa-miR-122-5p	CEACAM8	-	-	+	-
hsa-miR-122-5p	CECR1	-	-	-	+
hsa-miR-122-5p	CECR6	+	-	-	+
hsa-miR-122-5p	CELF1	-	-	-	+
hsa-miR-122-5p	CELSR2	-	-	-	+
hsa-miR-122-5p	CEMP1	+	-	-	-
hsa-miR-122-5p	CENPB	-	-	-	+
hsa-miR-122-5p	CENPBD1	-	-	-	+
hsa-miR-122-5p	CENPF	-	-	+	-
hsa-miR-122-5p	CENPM	-	-	+	+
hsa-miR-122-5p	CEP126	-	-	-	+
hsa-miR-122-5p	CEP170	-	-	-	+
hsa-miR-122-5p	CEP350	-	-	-	+
hsa-miR-122-5p	CEP55	+	+	-	+
hsa-miR-122-5p	CEP89	-	-	+	-
hsa-miR-122-5p	CERK	-	-	-	+
hsa-miR-122-5p	CHD5	-	-	-	+
hsa-miR-122-5p	CHD8	-	-	-	+
hsa-miR-122-5p	CHD9	-	-	-	+
hsa-miR-122-5p	CHDH	-	-	+	-
hsa-miR-122-5p	CHERP	-	-	-	+
hsa-miR-122-5p	CHID1	-	-	-	+
hsa-miR-122-5p	CHM	-	-	-	+
hsa-miR-122-5p	CHMP3	+	-	-	+
hsa-miR-122-5p	CHMP4B	-	-	-	+
hsa-miR-122-5p	CHMP4C	+	-	-	+
hsa-miR-122-5p	CHRD	+	-	-	-
hsa-miR-122-5p	CHRNA5	-	-	-	+
hsa-miR-122-5p	CHRNA7	-	-	-	+
hsa-miR-122-5p	CHRNB1	-	-	-	+
hsa-miR-122-5p	CHST11	-	-	-	+
hsa-miR-122-5p	CHST12	+	-	+	-
hsa-miR-122-5p	CHST15	-	-	-	+
hsa-miR-122-5p	CHST3	-	-	+	+
hsa-miR-122-5p	CHST5	-	-	-	+
hsa-miR-122-5p	CINP	-	-	+	-
hsa-miR-122-5p	CIRH1A	-	-	+	-
hsa-miR-122-5p	CLCN6	-	-	-	+
hsa-miR-122-5p	CLDN16	-	-	-	+
hsa-miR-122-5p	CLDN19	-	-	-	+
hsa-miR-122-5p	CLDN2	-	-	-	+
hsa-miR-122-5p	CLDN7	-	-	-	+
hsa-miR-122-5p	CLEC11A	-	-	+	-
hsa-miR-122-5p	CLEC14A	+	-	-	+
hsa-miR-122-5p	CLIC1	+	+	-	-
hsa-miR-122-5p	CLIC4	+	+	+	+
hsa-miR-122-5p	CLIC5	+	+	-	-
hsa-miR-122-5p	CLK4	-	-	+	-
hsa-miR-122-5p	CLN6	+	-	-	+
hsa-miR-122-5p	CLN8	-	-	-	+
hsa-miR-122-5p	CLSPN	+	-	+	+
hsa-miR-122-5p	CLSTN1	-	-	-	+
hsa-miR-122-5p	CLSTN3	+	-	-	+
hsa-miR-122-5p	CLTC	-	-	-	+
hsa-miR-122-5p	CMPK2	-	-	-	+
hsa-miR-122-5p	CMTM6	-	-	-	+
hsa-miR-122-5p	CNBD2	+	-	-	-
hsa-miR-122-5p	CNDP1	-	-	+	-
hsa-miR-122-5p	CNGB1	-	-	-	+
hsa-miR-122-5p	CNKSR2	-	-	-	+
hsa-miR-122-5p	CNN3	-	-	+	-
hsa-miR-122-5p	CNNM2	+	-	-	-
hsa-miR-122-5p	CNPPD1	-	-	-	+
hsa-miR-122-5p	CNTN1	-	-	-	+
hsa-miR-122-5p	CNTN2	-	-	-	+
hsa-miR-122-5p	COA1	+	-	-	-
hsa-miR-122-5p	COBLL1	-	-	-	+
hsa-miR-122-5p	COG2	+	-	-	+
hsa-miR-122-5p	COL13A1	-	-	+	-
hsa-miR-122-5p	COL15A1	-	-	-	+
hsa-miR-122-5p	COL1A1	-	-	-	+
hsa-miR-122-5p	COL20A1	-	-	-	+
hsa-miR-122-5p	COL22A1	-	-	-	+
hsa-miR-122-5p	COL3A1	-	-	-	+
hsa-miR-122-5p	COL4A4	-	-	-	+
hsa-miR-122-5p	COLEC12	+	-	-	-
hsa-miR-122-5p	COMMD2	-	-	-	+
hsa-miR-122-5p	COMMD9	-	-	-	+
hsa-miR-122-5p	COPA	-	-	+	-
hsa-miR-122-5p	COPB1	-	-	-	+
hsa-miR-122-5p	CORIN	-	-	-	+
hsa-miR-122-5p	COX10	-	+	-	+
hsa-miR-122-5p	COX16	-	+	-	-
hsa-miR-122-5p	CPA3	-	-	+	-
hsa-miR-122-5p	CPEB1	+	+	-	-
hsa-miR-122-5p	CPM	-	-	-	+
hsa-miR-122-5p	CPNE4	-	-	+	-
hsa-miR-122-5p	CPNE5	-	-	+	-
hsa-miR-122-5p	CPPED1	-	-	-	+
hsa-miR-122-5p	CRCP	+	-	-	-
hsa-miR-122-5p	CREB1	-	-	+	+
hsa-miR-122-5p	CRHR1	+	-	-	-
hsa-miR-122-5p	CRISPLD2	-	-	-	+
hsa-miR-122-5p	CRKL	-	-	-	+
hsa-miR-122-5p	CRMP1	-	-	-	+
hsa-miR-122-5p	CRY2	-	-	-	+
hsa-miR-122-5p	CRYAA	+	-	-	+
hsa-miR-122-5p	CRYBG3	-	-	-	+
hsa-miR-122-5p	CS	+	-	+	-
hsa-miR-122-5p	CSF2RA	-	-	-	+
hsa-miR-122-5p	CSMD1	-	-	-	+
hsa-miR-122-5p	CSNK1E	-	-	-	+
hsa-miR-122-5p	CSNK1G1	-	-	-	+
hsa-miR-122-5p	CSPG4	-	-	-	+
hsa-miR-122-5p	CSRNP1	+	-	-	+
hsa-miR-122-5p	CSRNP3	-	-	-	+
hsa-miR-122-5p	CSRP1	+	-	+	-
hsa-miR-122-5p	CTC-360G5.1	+	-	-	+
hsa-miR-122-5p	CTCF	-	-	-	+
hsa-miR-122-5p	CTD-2228K2.5	+	-	-	-
hsa-miR-122-5p	CTDNEP1	+	+	-	+
hsa-miR-122-5p	CTDSPL	-	+	-	+
hsa-miR-122-5p	CTNND2	+	+	-	-
hsa-miR-122-5p	CTPS1	-	-	+	+
hsa-miR-122-5p	CTPS2	-	-	-	+
hsa-miR-122-5p	CTSC	-	-	-	+
hsa-miR-122-5p	CTSO	-	-	-	+
hsa-miR-122-5p	CTTNBP2NL	-	-	-	+
hsa-miR-122-5p	CUBN	-	+	-	+
hsa-miR-122-5p	CWC27	-	-	-	+
hsa-miR-122-5p	CWF19L1	-	-	-	+
hsa-miR-122-5p	CX3CL1	-	-	-	+
hsa-miR-122-5p	CXCL12	-	-	-	+
hsa-miR-122-5p	CXCL14	-	-	-	+
hsa-miR-122-5p	CXCR2	+	-	-	+
hsa-miR-122-5p	CXCR4	-	-	-	+
hsa-miR-122-5p	CXorf21	-	-	+	+
hsa-miR-122-5p	CXorf23	-	-	-	+
hsa-miR-122-5p	CXorf58	-	-	-	+
hsa-miR-122-5p	CYB561D1	+	-	-	+
hsa-miR-122-5p	CYB5D1	-	-	+	+
hsa-miR-122-5p	CYBRD1	+	+	-	+
hsa-miR-122-5p	CYP20A1	-	-	+	-
hsa-miR-122-5p	CYP27C1	+	-	-	+
hsa-miR-122-5p	CYP3A5	-	-	+	-
hsa-miR-122-5p	CYP7A1	-	-	+	-
hsa-miR-122-5p	CYP7B1	+	-	-	-
hsa-miR-122-5p	CYR61	-	-	-	+
hsa-miR-122-5p	CYTH1	-	-	-	+
hsa-miR-122-5p	Cux1	-	-	+	-
hsa-miR-122-5p	DACT3	+	-	-	-
hsa-miR-122-5p	DBT	-	-	-	+
hsa-miR-122-5p	DCAF4L1	+	-	-	+
hsa-miR-122-5p	DCAF5	-	-	-	+
hsa-miR-122-5p	DCAF7	-	-	+	-
hsa-miR-122-5p	DCLK2	-	-	-	+
hsa-miR-122-5p	DCTN5	-	-	+	-
hsa-miR-122-5p	DCX	-	-	-	+
hsa-miR-122-5p	DDAH1	-	-	-	+
hsa-miR-122-5p	DDR2	-	-	-	+
hsa-miR-122-5p	DDX24	+	-	-	-
hsa-miR-122-5p	DDX51	-	-	-	+
hsa-miR-122-5p	DEDD	-	-	-	+
hsa-miR-122-5p	DENND2C	+	-	+	-
hsa-miR-122-5p	DENND6A	-	-	-	+
hsa-miR-122-5p	DERL2	-	-	-	+
hsa-miR-122-5p	DGAT1	-	+	-	-
hsa-miR-122-5p	DGCR14	-	-	-	+
hsa-miR-122-5p	DGKE	-	-	+	+
hsa-miR-122-5p	DHFRL1	-	-	-	+
hsa-miR-122-5p	DHODH	-	-	-	+
hsa-miR-122-5p	DHRS12	-	-	-	+
hsa-miR-122-5p	DHRS7B	-	-	-	+
hsa-miR-122-5p	DHTKD1	-	-	-	+
hsa-miR-122-5p	DHX33	-	-	-	+
hsa-miR-122-5p	DICER1	-	+	-	+
hsa-miR-122-5p	DIDO1	-	-	-	+
hsa-miR-122-5p	DKK3	-	-	-	+
hsa-miR-122-5p	DLC1	-	-	-	+
hsa-miR-122-5p	DLG2	-	+	-	+
hsa-miR-122-5p	DLG4	-	-	-	+
hsa-miR-122-5p	DLGAP2	-	-	-	+
hsa-miR-122-5p	DLGAP4	-	-	-	+
hsa-miR-122-5p	DLX4	-	-	-	+
hsa-miR-122-5p	DMBX1	+	-	-	+
hsa-miR-122-5p	DMXL1	-	-	+	+
hsa-miR-122-5p	DNAH5	-	-	-	+
hsa-miR-122-5p	DNAJB1	+	-	+	+
hsa-miR-122-5p	DNAJB12	-	-	-	+
hsa-miR-122-5p	DNAJB13	-	-	+	-
hsa-miR-122-5p	DNAJB7	+	-	-	+
hsa-miR-122-5p	DNAJC18	-	-	+	+
hsa-miR-122-5p	DNM1	-	-	-	+
hsa-miR-122-5p	DNM3	-	-	-	+
hsa-miR-122-5p	DNPEP	-	-	+	-
hsa-miR-122-5p	DOCK1	-	-	-	+
hsa-miR-122-5p	DOCK3	-	-	-	+
hsa-miR-122-5p	DOK6	-	-	-	+
hsa-miR-122-5p	DOPEY2	-	-	-	+
hsa-miR-122-5p	DPP8	+	-	-	+
hsa-miR-122-5p	DPY19L4	-	-	+	-
hsa-miR-122-5p	DPYSL5	-	-	-	+
hsa-miR-122-5p	DRAM1	-	-	-	+
hsa-miR-122-5p	DRAM2	-	-	-	+
hsa-miR-122-5p	DSC1	-	-	-	+
hsa-miR-122-5p	DSCAM	+	-	-	+
hsa-miR-122-5p	DSCR6	-	-	-	+
hsa-miR-122-5p	DSG2	+	-	-	+
hsa-miR-122-5p	DST	-	-	-	+
hsa-miR-122-5p	DSTYK	-	-	+	-
hsa-miR-122-5p	DTNA	+	-	-	+
hsa-miR-122-5p	DTX4	-	-	-	+
hsa-miR-122-5p	DUSP18	-	-	+	+
hsa-miR-122-5p	DUSP2	+	+	+	+
hsa-miR-122-5p	DUSP26	-	-	-	+
hsa-miR-122-5p	DUSP28	+	-	-	-
hsa-miR-122-5p	DUSP4	+	-	-	+
hsa-miR-122-5p	DVL3	-	-	-	+
hsa-miR-122-5p	DYM	+	-	-	-
hsa-miR-122-5p	DYNC1H1	-	-	+	-
hsa-miR-122-5p	DYRK1A	-	-	-	+
hsa-miR-122-5p	DYSF	-	-	-	+
hsa-miR-122-5p	DZIP1L	-	-	+	-
hsa-miR-122-5p	EBF1	-	-	-	+
hsa-miR-122-5p	EBLN2	+	-	-	+
hsa-miR-122-5p	ECHDC1	-	-	-	+
hsa-miR-122-5p	ECT2L	-	-	-	+
hsa-miR-122-5p	EDA	-	-	-	+
hsa-miR-122-5p	EDAR	-	-	-	+
hsa-miR-122-5p	EDC3	-	-	-	+
hsa-miR-122-5p	EDIL3	-	-	-	+
hsa-miR-122-5p	EDN1	-	-	-	+
hsa-miR-122-5p	EDN3	-	-	-	+
hsa-miR-122-5p	EEFSEC	-	-	-	+
hsa-miR-122-5p	EEPD1	-	-	-	+
hsa-miR-122-5p	EFCAB11	-	-	-	+
hsa-miR-122-5p	EFCAB6	-	-	+	-
hsa-miR-122-5p	EFHC1	-	+	-	+
hsa-miR-122-5p	EFNA5	-	-	-	+
hsa-miR-122-5p	EFNB2	-	-	-	+
hsa-miR-122-5p	EFNB3	-	-	-	+
hsa-miR-122-5p	EFTUD2	-	-	+	+
hsa-miR-122-5p	EGFLAM	+	-	-	+
hsa-miR-122-5p	EGLN3	-	-	+	-
hsa-miR-122-5p	EGR2	-	-	-	+
hsa-miR-122-5p	EIF3I	-	-	-	+
hsa-miR-122-5p	EIF4E3	+	+	-	-
hsa-miR-122-5p	EIF4EBP2	-	-	-	+
hsa-miR-122-5p	EIF4G3	-	-	-	+
hsa-miR-122-5p	ELAVL1	-	-	-	+
hsa-miR-122-5p	ELF3	-	-	-	+
hsa-miR-122-5p	ELK1	-	-	-	+
hsa-miR-122-5p	ELK3	-	-	-	+
hsa-miR-122-5p	ELMSAN1	-	-	-	+
hsa-miR-122-5p	ELOVL1	-	-	-	+
hsa-miR-122-5p	EMC1	-	-	-	+
hsa-miR-122-5p	EMCN	-	-	-	+
hsa-miR-122-5p	EMP2	-	-	-	+
hsa-miR-122-5p	ENAM	+	-	-	+
hsa-miR-122-5p	ENC1	-	-	-	+
hsa-miR-122-5p	ENKUR	-	-	-	+
hsa-miR-122-5p	ENSA	-	-	-	+
hsa-miR-122-5p	ENTPD1	-	-	+	+
hsa-miR-122-5p	ENTPD4	-	-	+	-
hsa-miR-122-5p	EOGT	+	-	-	+
hsa-miR-122-5p	EP400	-	-	+	-
hsa-miR-122-5p	EPO	+	+	-	+
hsa-miR-122-5p	ERBB4	-	-	-	+
hsa-miR-122-5p	ERC1	-	-	+	-
hsa-miR-122-5p	ERC2	-	-	-	+
hsa-miR-122-5p	ERCC1	-	-	-	+
hsa-miR-122-5p	ERCC6L2	-	-	-	+
hsa-miR-122-5p	ERICH3	-	+	-	+
hsa-miR-122-5p	ERLIN2	-	+	-	-
hsa-miR-122-5p	ERP29	-	-	+	-
hsa-miR-122-5p	ERV3-1	+	-	-	+
hsa-miR-122-5p	ESAM	+	-	-	-
hsa-miR-122-5p	ESF1	-	-	+	-
hsa-miR-122-5p	ESR1	-	+	-	-
hsa-miR-122-5p	ESRP1	-	-	-	+
hsa-miR-122-5p	ESRRA	-	-	-	+
hsa-miR-122-5p	ESRRG	-	-	-	+
hsa-miR-122-5p	ESYT2	-	-	+	+
hsa-miR-122-5p	ETF1	-	-	-	+
hsa-miR-122-5p	ETV1	-	-	-	+
hsa-miR-122-5p	ETV3	-	-	-	+
hsa-miR-122-5p	ETV5	-	-	-	+
hsa-miR-122-5p	EVC2	+	-	-	-
hsa-miR-122-5p	EVI5	-	-	-	+
hsa-miR-122-5p	EXD1	-	-	-	+
hsa-miR-122-5p	EXOC6B	-	-	-	+
hsa-miR-122-5p	EYA4	-	-	+	-
hsa-miR-122-5p	EZH1	-	-	-	+
hsa-miR-122-5p	F2	-	-	+	-
hsa-miR-122-5p	F2R	-	-	-	+
hsa-miR-122-5p	F2RL1	-	-	+	+
hsa-miR-122-5p	F2RL2	-	-	-	+
hsa-miR-122-5p	F8	+	-	-	+
hsa-miR-122-5p	FADS1	-	-	-	+
hsa-miR-122-5p	FADS6	-	-	+	-
hsa-miR-122-5p	FAHD1	+	-	-	+
hsa-miR-122-5p	FAIM3	+	-	-	-
hsa-miR-122-5p	FAM101B	-	-	-	+
hsa-miR-122-5p	FAM102A	+	-	+	+
hsa-miR-122-5p	FAM103A1	-	-	-	+
hsa-miR-122-5p	FAM104A	-	-	-	+
hsa-miR-122-5p	FAM107A	-	-	-	+
hsa-miR-122-5p	FAM110C	-	-	-	+
hsa-miR-122-5p	FAM115C	+	-	-	+
hsa-miR-122-5p	FAM117B	+	+	+	+
hsa-miR-122-5p	FAM118A	-	-	+	+
hsa-miR-122-5p	FAM118B	-	-	-	+
hsa-miR-122-5p	FAM120AOS	+	-	+	-
hsa-miR-122-5p	FAM120C	-	-	-	+
hsa-miR-122-5p	FAM123A	-	-	-	+
hsa-miR-122-5p	FAM124A	-	-	-	+
hsa-miR-122-5p	FAM125B	-	-	-	+
hsa-miR-122-5p	FAM129A	-	-	-	+
hsa-miR-122-5p	FAM138A	-	-	-	+
hsa-miR-122-5p	FAM155B	-	-	-	+
hsa-miR-122-5p	FAM160A1	-	-	-	+
hsa-miR-122-5p	FAM160B2	-	-	-	+
hsa-miR-122-5p	FAM161B	-	-	-	+
hsa-miR-122-5p	FAM163A	-	-	-	+
hsa-miR-122-5p	FAM172A	+	-	-	+
hsa-miR-122-5p	FAM180A	-	-	-	+
hsa-miR-122-5p	FAM182A	-	-	-	+
hsa-miR-122-5p	FAM186A	-	-	-	+
hsa-miR-122-5p	FAM192A	-	-	-	+
hsa-miR-122-5p	FAM198B	-	-	-	+
hsa-miR-122-5p	FAM19A1	-	-	-	+
hsa-miR-122-5p	FAM19A3	-	-	+	-
hsa-miR-122-5p	FAM210B	-	-	-	+
hsa-miR-122-5p	FAM212B	-	-	-	+
hsa-miR-122-5p	FAM214B	-	-	-	+
hsa-miR-122-5p	FAM217B	-	-	+	-
hsa-miR-122-5p	FAM219A	-	-	-	+
hsa-miR-122-5p	FAM222B	+	-	-	-
hsa-miR-122-5p	FAM227A	-	-	-	+
hsa-miR-122-5p	FAM26F	-	-	-	+
hsa-miR-122-5p	FAM40B	-	-	-	+
hsa-miR-122-5p	FAM46A	-	-	-	+
hsa-miR-122-5p	FAM49B	-	-	-	+
hsa-miR-122-5p	FAM53B	-	-	-	+
hsa-miR-122-5p	FAM53C	-	-	-	+
hsa-miR-122-5p	FAM5B	-	-	-	+
hsa-miR-122-5p	FAM63A	-	-	-	+
hsa-miR-122-5p	FAM65B	-	-	-	+
hsa-miR-122-5p	FAM71F2	-	-	+	-
hsa-miR-122-5p	FAM73A	-	-	-	+
hsa-miR-122-5p	FAM83A	-	-	-	+
hsa-miR-122-5p	FAM83E	-	-	-	+
hsa-miR-122-5p	FAM83H	-	-	-	+
hsa-miR-122-5p	FAM84A	-	-	-	+
hsa-miR-122-5p	FAM84B	-	-	-	+
hsa-miR-122-5p	FAM8A1	-	-	-	+
hsa-miR-122-5p	FAM98B	-	-	-	+
hsa-miR-122-5p	FANCC	-	-	+	-
hsa-miR-122-5p	FANCD2OS	-	-	-	+
hsa-miR-122-5p	FANCE	-	-	-	+
hsa-miR-122-5p	FAXC	-	-	-	+
hsa-miR-122-5p	FBXL16	-	-	-	+
hsa-miR-122-5p	FBXL19	-	-	-	+
hsa-miR-122-5p	FBXL22	-	-	-	+
hsa-miR-122-5p	FBXO17	-	-	-	+
hsa-miR-122-5p	FBXO21	-	-	+	+
hsa-miR-122-5p	FBXO27	-	-	+	+
hsa-miR-122-5p	FBXO32	-	-	-	+
hsa-miR-122-5p	FBXO42	-	-	-	+
hsa-miR-122-5p	FBXO7	-	-	+	-
hsa-miR-122-5p	FCHSD1	-	-	-	+
hsa-miR-122-5p	FCN1	+	-	-	+
hsa-miR-122-5p	FCRL3	-	-	-	+
hsa-miR-122-5p	FCRL4	-	-	-	+
hsa-miR-122-5p	FEV	+	-	-	+
hsa-miR-122-5p	FFAR2	-	-	-	+
hsa-miR-122-5p	FGD5	-	-	-	+
hsa-miR-122-5p	FGD6	-	-	-	+
hsa-miR-122-5p	FGF1	-	-	-	+
hsa-miR-122-5p	FGF18	+	-	-	+
hsa-miR-122-5p	FGF23	-	-	-	+
hsa-miR-122-5p	FGF5	-	-	-	+
hsa-miR-122-5p	FGL2	-	-	-	+
hsa-miR-122-5p	FGR	-	-	-	+
hsa-miR-122-5p	FHIT	+	-	-	-
hsa-miR-122-5p	FHL2	-	-	+	-
hsa-miR-122-5p	FHL3	-	-	-	+
hsa-miR-122-5p	FIG4	-	-	+	-
hsa-miR-122-5p	FITM2	+	-	-	-
hsa-miR-122-5p	FIZ1	-	-	-	+
hsa-miR-122-5p	FKBP14	-	-	-	+
hsa-miR-122-5p	FKBP1A	-	-	-	+
hsa-miR-122-5p	FKBP5	+	+	-	+
hsa-miR-122-5p	FKTN	+	-	-	+
hsa-miR-122-5p	FLG	-	-	-	+
hsa-miR-122-5p	FLG2	-	-	+	-
hsa-miR-122-5p	FLJ27365	+	-	-	-
hsa-miR-122-5p	FLNB	-	+	-	-
hsa-miR-122-5p	FLNC	-	-	-	+
hsa-miR-122-5p	FLVCR1	-	-	-	+
hsa-miR-122-5p	FLYWCH2	-	-	+	-
hsa-miR-122-5p	FMN1	-	-	+	+
hsa-miR-122-5p	FMNL3	-	+	-	+
hsa-miR-122-5p	FNDC4	-	-	-	+
hsa-miR-122-5p	FOSL2	-	+	-	-
hsa-miR-122-5p	FOXD2	-	-	-	+
hsa-miR-122-5p	FOXI2	-	-	-	+
hsa-miR-122-5p	FOXJ3	+	-	+	+
hsa-miR-122-5p	FOXK1	-	-	-	+
hsa-miR-122-5p	FOXK2	+	-	+	+
hsa-miR-122-5p	FOXN1	-	-	-	+
hsa-miR-122-5p	FOXN2	-	+	-	+
hsa-miR-122-5p	FOXN4	-	+	-	-
hsa-miR-122-5p	FOXO3	-	-	-	+
hsa-miR-122-5p	FOXP1	-	-	+	+
hsa-miR-122-5p	FOXP2	+	+	-	-
hsa-miR-122-5p	FOXRED2	-	-	-	+
hsa-miR-122-5p	FPR1	+	-	-	-
hsa-miR-122-5p	FRS3	+	-	-	-
hsa-miR-122-5p	FSTL3	+	-	+	+
hsa-miR-122-5p	FUNDC2	+	+	+	-
hsa-miR-122-5p	FUT2	-	-	-	+
hsa-miR-122-5p	FUT8	-	-	+	+
hsa-miR-122-5p	FXYD6	-	-	-	+
hsa-miR-122-5p	FYCO1	-	-	-	+
hsa-miR-122-5p	FZD3	-	-	-	+
hsa-miR-122-5p	FZD4	-	-	-	+
hsa-miR-122-5p	G3BP2	-	+	-	+
hsa-miR-122-5p	G6PC	-	-	+	-
hsa-miR-122-5p	G6PC3	+	+	+	-
hsa-miR-122-5p	G6PD	+	-	-	+
hsa-miR-122-5p	GAB3	+	-	-	+
hsa-miR-122-5p	GABBR2	-	-	-	+
hsa-miR-122-5p	GABRA3	+	+	-	+
hsa-miR-122-5p	GABRR2	-	-	-	+
hsa-miR-122-5p	GALC	-	-	-	+
hsa-miR-122-5p	GALNT1	-	-	-	+
hsa-miR-122-5p	GALNT10	-	-	+	+
hsa-miR-122-5p	GALNT12	+	-	-	+
hsa-miR-122-5p	GALNT13	-	+	-	+
hsa-miR-122-5p	GALNT3	+	+	+	+
hsa-miR-122-5p	GALNT6	-	-	-	+
hsa-miR-122-5p	GALNT8	+	+	-	+
hsa-miR-122-5p	GALNTL2	-	-	-	+
hsa-miR-122-5p	GALNTL6	+	-	-	-
hsa-miR-122-5p	GAS2L2	+	-	-	-
hsa-miR-122-5p	GAS7	-	-	-	+
hsa-miR-122-5p	GAST	+	-	-	-
hsa-miR-122-5p	GATA2	-	-	-	+
hsa-miR-122-5p	GATA4	-	-	-	+
hsa-miR-122-5p	GATAD2B	-	-	-	+
hsa-miR-122-5p	GBP4	-	-	-	+
hsa-miR-122-5p	GCLC	-	-	-	+
hsa-miR-122-5p	GCNT4	+	+	-	-
hsa-miR-122-5p	GCSAM	-	-	-	+
hsa-miR-122-5p	GDA	-	-	-	+
hsa-miR-122-5p	GDAP2	-	-	-	+
hsa-miR-122-5p	GDE1	-	-	+	-
hsa-miR-122-5p	GDI2	+	-	-	-
hsa-miR-122-5p	GEMIN5	-	-	-	+
hsa-miR-122-5p	GFER	-	-	-	+
hsa-miR-122-5p	GFRA1	-	-	-	+
hsa-miR-122-5p	GH1	+	-	-	-
hsa-miR-122-5p	GIMAP2	+	-	-	+
hsa-miR-122-5p	GIMAP5	-	-	-	+
hsa-miR-122-5p	GIMAP6	+	-	-	+
hsa-miR-122-5p	GIMAP8	-	-	-	+
hsa-miR-122-5p	GIP	+	-	-	+
hsa-miR-122-5p	GIPC2	-	-	-	+
hsa-miR-122-5p	GIT1	-	-	-	+
hsa-miR-122-5p	GIT2	-	-	-	+
hsa-miR-122-5p	GJA3	-	-	-	+
hsa-miR-122-5p	GJA4	-	-	-	+
hsa-miR-122-5p	GJB2	-	-	-	+
hsa-miR-122-5p	GJB7	+	-	-	+
hsa-miR-122-5p	GJC1	-	-	-	+
hsa-miR-122-5p	GJC3	-	-	-	+
hsa-miR-122-5p	GK5	-	-	+	-
hsa-miR-122-5p	GLB1L	+	-	-	+
hsa-miR-122-5p	GLI3	-	-	-	+
hsa-miR-122-5p	GLIS3	-	-	-	+
hsa-miR-122-5p	GLOD4	-	-	+	-
hsa-miR-122-5p	GLP2R	-	-	-	+
hsa-miR-122-5p	GLS	-	-	-	+
hsa-miR-122-5p	GLUL	-	-	+	-
hsa-miR-122-5p	GMCL1	-	-	-	+
hsa-miR-122-5p	GMEB1	-	-	+	-
hsa-miR-122-5p	GMNC	-	-	-	+
hsa-miR-122-5p	GNB4	-	-	-	+
hsa-miR-122-5p	GNG13	+	-	-	+
hsa-miR-122-5p	GNL3L	-	-	+	-
hsa-miR-122-5p	GNPDA1	-	-	-	+
hsa-miR-122-5p	GNPDA2	-	+	+	-
hsa-miR-122-5p	GNPNAT1	-	-	-	+
hsa-miR-122-5p	GOLPH3L	-	-	-	+
hsa-miR-122-5p	GON4L	-	-	-	+
hsa-miR-122-5p	GOSR2	-	-	-	+
hsa-miR-122-5p	GP2	+	-	+	+
hsa-miR-122-5p	GP6	-	-	-	+
hsa-miR-122-5p	GPA33	-	-	-	+
hsa-miR-122-5p	GPAM	-	-	-	+
hsa-miR-122-5p	GPATCH2	-	-	-	+
hsa-miR-122-5p	GPATCH2L	-	-	-	+
hsa-miR-122-5p	GPD1	-	-	-	+
hsa-miR-122-5p	GPD1L	+	-	-	+
hsa-miR-122-5p	GPD2	-	-	-	+
hsa-miR-122-5p	GPHB5	-	-	+	-
hsa-miR-122-5p	GPIHBP1	+	-	-	-
hsa-miR-122-5p	GPLD1	+	-	-	+
hsa-miR-122-5p	GPM6B	+	+	-	-
hsa-miR-122-5p	GPR1	-	-	-	+
hsa-miR-122-5p	GPR107	-	-	-	+
hsa-miR-122-5p	GPR12	-	-	-	+
hsa-miR-122-5p	GPR123	-	-	-	+
hsa-miR-122-5p	GPR137	-	-	-	+
hsa-miR-122-5p	GPR153	-	-	-	+
hsa-miR-122-5p	GPR155	-	-	+	+
hsa-miR-122-5p	GPR157	+	-	-	-
hsa-miR-122-5p	GPR173	-	-	-	+
hsa-miR-122-5p	GPR3	-	-	-	+
hsa-miR-122-5p	GPR39	-	-	-	+
hsa-miR-122-5p	GPR82	-	-	-	+
hsa-miR-122-5p	GPR83	-	-	-	+
hsa-miR-122-5p	GPRC5C	+	-	-	-
hsa-miR-122-5p	GPX3	+	-	-	+
hsa-miR-122-5p	GRAMD1B	-	-	-	+
hsa-miR-122-5p	GRAMD2	-	-	-	+
hsa-miR-122-5p	GRAMD3	+	-	-	-
hsa-miR-122-5p	GRB10	-	-	-	+
hsa-miR-122-5p	GRB7	+	-	-	-
hsa-miR-122-5p	GRHL2	+	-	-	+
hsa-miR-122-5p	GRIA2	-	-	-	+
hsa-miR-122-5p	GRIPAP1	-	-	-	+
hsa-miR-122-5p	GRPR	-	+	-	-
hsa-miR-122-5p	GSTM3	-	-	+	-
hsa-miR-122-5p	GSTO1	-	-	-	+
hsa-miR-122-5p	GTDC2	-	-	+	+
hsa-miR-122-5p	GTF2B	-	-	+	-
hsa-miR-122-5p	GTF2F1	-	-	+	-
hsa-miR-122-5p	GTF2H2	-	-	+	-
hsa-miR-122-5p	GTF2IRD2B	+	-	-	-
hsa-miR-122-5p	GTF3C2	-	+	-	-
hsa-miR-122-5p	GTF3C3	-	-	-	+
hsa-miR-122-5p	GTF3C6	-	-	+	-
hsa-miR-122-5p	GTPBP1	-	-	-	+
hsa-miR-122-5p	GTPBP6	-	-	-	+
hsa-miR-122-5p	GTSE1	-	-	-	+
hsa-miR-122-5p	GYPA	+	-	-	+
hsa-miR-122-5p	GYS1	+	+	+	+
hsa-miR-122-5p	GZMB	+	-	-	-
hsa-miR-122-5p	H1F0	-	+	-	+
hsa-miR-122-5p	HABP2	-	-	-	+
hsa-miR-122-5p	HAND2	-	-	-	+
hsa-miR-122-5p	HAS3	-	-	-	+
hsa-miR-122-5p	HAUS2	-	-	-	+
hsa-miR-122-5p	HAVCR1	-	-	-	+
hsa-miR-122-5p	HBEGF	-	-	-	+
hsa-miR-122-5p	HCCS	-	-	+	-
hsa-miR-122-5p	HDAC5	-	-	-	+
hsa-miR-122-5p	HDDC2	+	-	+	-
hsa-miR-122-5p	HDGF	-	-	-	+
hsa-miR-122-5p	HEATR5B	-	-	-	+
hsa-miR-122-5p	HEBP2	-	-	+	-
hsa-miR-122-5p	HECTD3	+	+	+	+
hsa-miR-122-5p	HECW2	-	+	+	-
hsa-miR-122-5p	HERC6	-	-	-	+
hsa-miR-122-5p	HES2	-	-	-	+
hsa-miR-122-5p	HES7	-	-	-	+
hsa-miR-122-5p	HGSNAT	-	-	-	+
hsa-miR-122-5p	HHAT	+	-	+	+
hsa-miR-122-5p	HHIP	-	+	-	-
hsa-miR-122-5p	HHIPL1	-	-	-	+
hsa-miR-122-5p	HIATL1	+	-	+	+
hsa-miR-122-5p	HIBADH	+	-	-	-
hsa-miR-122-5p	HIC2	-	-	-	+
hsa-miR-122-5p	HIP1	-	-	-	+
hsa-miR-122-5p	HIPK1	-	-	-	+
hsa-miR-122-5p	HIPK2	-	-	-	+
hsa-miR-122-5p	HIST2H2BE	-	-	-	+
hsa-miR-122-5p	HIVEP3	-	-	-	+
hsa-miR-122-5p	HLA-DQA1	-	-	+	-
hsa-miR-122-5p	HLA-E	-	-	+	-
hsa-miR-122-5p	HM13	-	-	+	-
hsa-miR-122-5p	HMOX1	-	-	+	-
hsa-miR-122-5p	HMX2	+	-	-	-
hsa-miR-122-5p	HNRNPU	+	+	-	+
hsa-miR-122-5p	HOPX	+	-	-	+
hsa-miR-122-5p	HOXB5	-	-	-	+
hsa-miR-122-5p	HOXB9	+	-	-	+
hsa-miR-122-5p	HOXC13	+	-	-	+
hsa-miR-122-5p	HOXC8	+	-	-	+
hsa-miR-122-5p	HOXD1	-	-	-	+
hsa-miR-122-5p	HP1BP3	-	-	-	+
hsa-miR-122-5p	HPCAL4	-	-	-	+
hsa-miR-122-5p	HPDL	-	-	-	+
hsa-miR-122-5p	HPGD	-	-	-	+
hsa-miR-122-5p	HPS1	-	-	-	+
hsa-miR-122-5p	HPSE2	+	+	-	-
hsa-miR-122-5p	HR	-	-	-	+
hsa-miR-122-5p	HS2ST1	-	-	-	+
hsa-miR-122-5p	HS3ST1	-	-	+	-
hsa-miR-122-5p	HS3ST4	-	-	-	+
hsa-miR-122-5p	HSDL1	-	-	-	+
hsa-miR-122-5p	HSPA1L	+	-	-	+
hsa-miR-122-5p	HSPA4L	-	-	+	-
hsa-miR-122-5p	HSPB8	-	-	-	+
hsa-miR-122-5p	HTR3C	-	-	-	+
hsa-miR-122-5p	HTR4	-	+	-	-
hsa-miR-122-5p	HTT	-	-	-	+
hsa-miR-122-5p	HUNK	-	-	-	+
hsa-miR-122-5p	IBA57	-	-	+	+
hsa-miR-122-5p	ICA1L	+	-	-	-
hsa-miR-122-5p	ICAM4	-	-	-	+
hsa-miR-122-5p	ICMT	+	-	-	+
hsa-miR-122-5p	IDH3B	+	-	-	+
hsa-miR-122-5p	IDH3G	+	-	-	-
hsa-miR-122-5p	IDS	-	-	+	-
hsa-miR-122-5p	IFITM1	-	-	-	+
hsa-miR-122-5p	IFITM5	+	-	-	+
hsa-miR-122-5p	IFNA1	-	-	+	-
hsa-miR-122-5p	IFNA5	-	-	-	+
hsa-miR-122-5p	IFNAR2	-	-	+	-
hsa-miR-122-5p	IFNGR1	-	-	-	+
hsa-miR-122-5p	IFT140	+	-	-	-
hsa-miR-122-5p	IGDCC3	-	-	-	+
hsa-miR-122-5p	IGDCC4	-	-	-	+
hsa-miR-122-5p	IGF1R	-	-	+	+
hsa-miR-122-5p	IGF2BP1	-	-	-	+
hsa-miR-122-5p	IGF2BP2	-	-	-	+
hsa-miR-122-5p	IGFBP4	+	-	-	+
hsa-miR-122-5p	IGFBP5	-	-	-	+
hsa-miR-122-5p	IGLON5	+	-	-	+
hsa-miR-122-5p	IGSF5	+	+	-	+
hsa-miR-122-5p	IHH	-	-	-	+
hsa-miR-122-5p	IKZF2	-	-	-	+
hsa-miR-122-5p	IL16	-	-	-	+
hsa-miR-122-5p	IL17A	+	-	-	+
hsa-miR-122-5p	IL17REL	+	-	-	+
hsa-miR-122-5p	IL18	-	-	-	+
hsa-miR-122-5p	IL1RL1	-	-	-	+
hsa-miR-122-5p	IL1RN	-	-	-	+
hsa-miR-122-5p	IL22RA2	+	-	-	+
hsa-miR-122-5p	IL28RA	-	-	-	+
hsa-miR-122-5p	IL2RA	-	-	+	-
hsa-miR-122-5p	IL33	-	-	-	+
hsa-miR-122-5p	IL6ST	-	-	-	+
hsa-miR-122-5p	IL7R	-	-	-	+
hsa-miR-122-5p	INO80	-	-	+	-
hsa-miR-122-5p	INO80D	-	-	-	+
hsa-miR-122-5p	INPP5D	-	-	-	+
hsa-miR-122-5p	IPO5	-	-	-	+
hsa-miR-122-5p	IPO9	-	-	-	+
hsa-miR-122-5p	IPP	-	-	-	+
hsa-miR-122-5p	IQCC	-	-	-	+
hsa-miR-122-5p	IQCE	-	-	-	+
hsa-miR-122-5p	IQGAP1	-	+	-	+
hsa-miR-122-5p	IRAK4	-	-	-	+
hsa-miR-122-5p	IRF1	-	-	-	+
hsa-miR-122-5p	IRF5	+	-	-	-
hsa-miR-122-5p	IRG1	-	-	-	+
hsa-miR-122-5p	IRGQ	-	-	-	+
hsa-miR-122-5p	ISG20L2	-	-	-	+
hsa-miR-122-5p	ISX	-	-	-	+
hsa-miR-122-5p	ISY1	-	-	-	+
hsa-miR-122-5p	ISY1-RAB43	-	-	-	+
hsa-miR-122-5p	ITGA10	-	-	-	+
hsa-miR-122-5p	ITGA11	-	-	-	+
hsa-miR-122-5p	ITGAL	-	-	-	+
hsa-miR-122-5p	IYD	-	-	+	-
hsa-miR-122-5p	JAK1	-	-	-	+
hsa-miR-122-5p	JMJD6	-	-	-	+
hsa-miR-122-5p	JOSD1	-	-	-	+
hsa-miR-122-5p	JPH1	-	-	-	+
hsa-miR-122-5p	JPH2	-	-	+	-
hsa-miR-122-5p	KANK2	-	-	-	+
hsa-miR-122-5p	KAT2A	+	-	-	-
hsa-miR-122-5p	KAT6B	-	-	-	+
hsa-miR-122-5p	KAT7	-	-	+	-
hsa-miR-122-5p	KATNAL1	-	-	+	-
hsa-miR-122-5p	KBTBD12	-	-	-	+
hsa-miR-122-5p	KBTBD6	-	-	-	+
hsa-miR-122-5p	KCMF1	-	-	+	-
hsa-miR-122-5p	KCNA1	-	-	-	+
hsa-miR-122-5p	KCNA5	-	-	-	+
hsa-miR-122-5p	KCNA7	-	-	+	+
hsa-miR-122-5p	KCNC2	-	+	-	+
hsa-miR-122-5p	KCNC3	-	-	-	+
hsa-miR-122-5p	KCNE1	-	-	-	+
hsa-miR-122-5p	KCNE4	-	-	-	+
hsa-miR-122-5p	KCNH7	-	-	-	+
hsa-miR-122-5p	KCNJ13	+	-	-	-
hsa-miR-122-5p	KCNJ16	+	-	-	+
hsa-miR-122-5p	KCNJ2	+	+	-	+
hsa-miR-122-5p	KCNJ3	-	-	-	+
hsa-miR-122-5p	KCNJ6	+	-	-	-
hsa-miR-122-5p	KCNQ4	-	-	-	+
hsa-miR-122-5p	KCNV1	+	-	-	+
hsa-miR-122-5p	KCTD10	-	-	-	+
hsa-miR-122-5p	KCTD12	-	-	-	+
hsa-miR-122-5p	KCTD14	+	-	-	+
hsa-miR-122-5p	KCTD20	-	-	-	+
hsa-miR-122-5p	KCTD7	+	-	-	-
hsa-miR-122-5p	KDELC2	+	-	+	+
hsa-miR-122-5p	KDELR1	-	-	+	-
hsa-miR-122-5p	KDM5A	-	-	-	+
hsa-miR-122-5p	KDSR	-	-	-	+
hsa-miR-122-5p	KHDRBS1	-	-	-	+
hsa-miR-122-5p	KIAA0040	-	-	-	+
hsa-miR-122-5p	KIAA0101	-	-	+	-
hsa-miR-122-5p	KIAA0247	-	-	-	+
hsa-miR-122-5p	KIAA0319L	-	-	-	+
hsa-miR-122-5p	KIAA0355	-	-	-	+
hsa-miR-122-5p	KIAA0368	-	-	-	+
hsa-miR-122-5p	KIAA0430	-	-	-	+
hsa-miR-122-5p	KIAA0513	-	-	-	+
hsa-miR-122-5p	KIAA0556	-	-	-	+
hsa-miR-122-5p	KIAA1024	-	-	-	+
hsa-miR-122-5p	KIAA1107	-	-	-	+
hsa-miR-122-5p	KIAA1143	-	-	+	-
hsa-miR-122-5p	KIAA1191	+	-	-	+
hsa-miR-122-5p	KIAA1217	-	-	-	+
hsa-miR-122-5p	KIAA1432	-	-	-	+
hsa-miR-122-5p	KIAA1456	-	-	-	+
hsa-miR-122-5p	KIAA1549	-	-	-	+
hsa-miR-122-5p	KIAA1598	-	-	-	+
hsa-miR-122-5p	KIAA1919	-	-	+	-
hsa-miR-122-5p	KIF11	-	+	-	+
hsa-miR-122-5p	KIF17	-	-	-	+
hsa-miR-122-5p	KIF1A	-	-	-	+
hsa-miR-122-5p	KIF1B	-	-	-	+
hsa-miR-122-5p	KIF1C	-	-	+	-
hsa-miR-122-5p	KIF2C	-	-	-	+
hsa-miR-122-5p	KIF4B	-	-	-	+
hsa-miR-122-5p	KIF5B	+	-	-	+
hsa-miR-122-5p	KIF6	-	-	+	-
hsa-miR-122-5p	KIR2DL1	+	-	-	+
hsa-miR-122-5p	KIR2DL3	+	-	-	+
hsa-miR-122-5p	KIR2DL4	+	-	-	+
hsa-miR-122-5p	KIR3DL1	+	-	-	+
hsa-miR-122-5p	KIR3DL2	+	-	-	+
hsa-miR-122-5p	KLB	-	-	-	+
hsa-miR-122-5p	KLF11	-	-	-	+
hsa-miR-122-5p	KLF13	-	-	-	+
hsa-miR-122-5p	KLF6	-	-	-	+
hsa-miR-122-5p	KLF8	-	-	-	+
hsa-miR-122-5p	KLHDC1	+	+	-	+
hsa-miR-122-5p	KLHDC7B	-	-	-	+
hsa-miR-122-5p	KLHL18	+	-	-	+
hsa-miR-122-5p	KLHL20	+	+	-	+
hsa-miR-122-5p	KLHL29	-	-	-	+
hsa-miR-122-5p	KLK10	+	-	-	+
hsa-miR-122-5p	KLK5	+	-	-	+
hsa-miR-122-5p	KMT2D	-	-	-	+
hsa-miR-122-5p	KNG1	+	-	-	-
hsa-miR-122-5p	KPNA6	-	-	-	+
hsa-miR-122-5p	KRBA2	-	-	+	-
hsa-miR-122-5p	KREMEN1	+	-	-	+
hsa-miR-122-5p	KRI1	-	-	-	+
hsa-miR-122-5p	KRT10	-	-	+	-
hsa-miR-122-5p	KRT14	-	-	+	-
hsa-miR-122-5p	KRT18	-	-	+	-
hsa-miR-122-5p	KRT2	-	-	-	+
hsa-miR-122-5p	KRT28	-	-	-	+
hsa-miR-122-5p	KRT36	+	-	-	+
hsa-miR-122-5p	KRT78	-	-	-	+
hsa-miR-122-5p	KRT82	-	-	-	+
hsa-miR-122-5p	KRTAP12-1	+	+	-	+
hsa-miR-122-5p	KRTAP12-2	+	+	-	+
hsa-miR-122-5p	KRTAP2-1	+	-	-	+
hsa-miR-122-5p	KRTAP4-6	-	-	-	+
hsa-miR-122-5p	KRTAP5-9	-	-	-	+
hsa-miR-122-5p	KSR2	-	-	-	+
hsa-miR-122-5p	KTI12	-	-	-	+
hsa-miR-122-5p	L1TD1	-	-	-	+
hsa-miR-122-5p	LAIR1	-	-	-	+
hsa-miR-122-5p	LALBA	+	-	-	-
hsa-miR-122-5p	LAMC1	-	+	-	+
hsa-miR-122-5p	LAMP1	-	-	+	-
hsa-miR-122-5p	LANCL2	-	-	-	+
hsa-miR-122-5p	LARP4B	-	-	-	+
hsa-miR-122-5p	LARS	-	-	-	+
hsa-miR-122-5p	LARS2	-	-	-	+
hsa-miR-122-5p	LCA10	+	-	-	-
hsa-miR-122-5p	LCA5	-	-	+	-
hsa-miR-122-5p	LCE1E	-	-	-	+
hsa-miR-122-5p	LCE5A	+	-	-	+
hsa-miR-122-5p	LCN6	+	-	-	-
hsa-miR-122-5p	LCOR	+	-	-	-
hsa-miR-122-5p	LCP1	-	-	-	+
hsa-miR-122-5p	LCTL	-	-	-	+
hsa-miR-122-5p	LDB3	-	-	-	+
hsa-miR-122-5p	LDLR	-	-	-	+
hsa-miR-122-5p	LDOC1L	-	-	-	+
hsa-miR-122-5p	LEMD3	-	-	-	+
hsa-miR-122-5p	LETM1	-	-	-	+
hsa-miR-122-5p	LGI1	-	-	-	+
hsa-miR-122-5p	LHFPL1	-	-	-	+
hsa-miR-122-5p	LHFPL2	+	-	-	+
hsa-miR-122-5p	LHFPL4	-	-	-	+
hsa-miR-122-5p	LIF	-	-	-	+
hsa-miR-122-5p	LILRA2	-	-	+	-
hsa-miR-122-5p	LILRB1	+	-	-	-
hsa-miR-122-5p	LILRB3	+	-	-	-
hsa-miR-122-5p	LILRB4	+	-	-	+
hsa-miR-122-5p	LIMCH1	-	-	-	+
hsa-miR-122-5p	LIMK1	-	-	-	+
hsa-miR-122-5p	LIMS1	-	-	+	+
hsa-miR-122-5p	LIN28A	-	-	-	+
hsa-miR-122-5p	LIN52	-	-	+	-
hsa-miR-122-5p	LL22NC03-63E9.3	+	-	-	+
hsa-miR-122-5p	LL22NC03-75H12.2	+	-	-	+
hsa-miR-122-5p	LMBRD2	-	-	-	+
hsa-miR-122-5p	LMNB2	-	-	+	+
hsa-miR-122-5p	LMO4	-	-	-	+
hsa-miR-122-5p	LMTK3	-	-	-	+
hsa-miR-122-5p	LMX1A	-	-	-	+
hsa-miR-122-5p	LPAR6	-	-	-	+
hsa-miR-122-5p	LPIN1	-	-	-	+
hsa-miR-122-5p	LRAT	-	-	+	-
hsa-miR-122-5p	LRCH3	-	-	+	-
hsa-miR-122-5p	LRGUK	-	-	-	+
hsa-miR-122-5p	LRP10	-	+	-	+
hsa-miR-122-5p	LRP11	+	-	+	+
hsa-miR-122-5p	LRP3	-	-	+	-
hsa-miR-122-5p	LRP6	-	-	-	+
hsa-miR-122-5p	LRRC10B	+	+	-	+
hsa-miR-122-5p	LRRC14	-	-	-	+
hsa-miR-122-5p	LRRC2	-	-	-	+
hsa-miR-122-5p	LRRC37A	-	-	-	+
hsa-miR-122-5p	LRRC3C	-	-	+	-
hsa-miR-122-5p	LRRC48	+	-	-	-
hsa-miR-122-5p	LRRC58	-	-	-	+
hsa-miR-122-5p	LRRC69	+	-	-	-
hsa-miR-122-5p	LRRN2	-	-	-	+
hsa-miR-122-5p	LRRN4CL	-	-	-	+
hsa-miR-122-5p	LRRTM2	+	-	-	-
hsa-miR-122-5p	LSM11	-	-	-	+
hsa-miR-122-5p	LTB4R	-	-	-	+
hsa-miR-122-5p	LTBP2	-	-	-	+
hsa-miR-122-5p	LUC7L	+	-	-	-
hsa-miR-122-5p	LUZP1	-	-	+	+
hsa-miR-122-5p	LY6D	+	-	-	+
hsa-miR-122-5p	LYPD6	+	-	-	+
hsa-miR-122-5p	LYRM2	-	-	-	+
hsa-miR-122-5p	LYRM4	-	-	+	-
hsa-miR-122-5p	LYRM7	-	-	-	+
hsa-miR-122-5p	M1AP	-	-	-	+
hsa-miR-122-5p	MAB21L1	+	-	-	-
hsa-miR-122-5p	MAF1	+	-	-	-
hsa-miR-122-5p	MAFF	-	-	+	-
hsa-miR-122-5p	MAFK	-	-	+	-
hsa-miR-122-5p	MAML2	-	+	-	+
hsa-miR-122-5p	MAN2A2	-	-	-	+
hsa-miR-122-5p	MAP1B	-	-	-	+
hsa-miR-122-5p	MAP1LC3B	+	-	-	-
hsa-miR-122-5p	MAP2K7	-	-	-	+
hsa-miR-122-5p	MAP3K1	-	-	-	+
hsa-miR-122-5p	MAP3K12	+	-	-	-
hsa-miR-122-5p	MAP3K13	-	-	-	+
hsa-miR-122-5p	MAP3K2	-	-	-	+
hsa-miR-122-5p	MAP3K3	-	-	-	+
hsa-miR-122-5p	MAP3K7	-	-	-	+
hsa-miR-122-5p	MAP3K9	-	-	-	+
hsa-miR-122-5p	MAP4K2	-	-	+	-
hsa-miR-122-5p	MAP9	-	-	-	+
hsa-miR-122-5p	MAPK1	-	-	+	-
hsa-miR-122-5p	MAPK11	-	-	+	-
hsa-miR-122-5p	MAPK4	-	-	-	+
hsa-miR-122-5p	MAPK8IP3	-	-	-	+
hsa-miR-122-5p	MAPK9	-	-	-	+
hsa-miR-122-5p	MAPRE1	+	-	+	+
hsa-miR-122-5p	MAPRE2	-	-	-	+
hsa-miR-122-5p	MAPT	-	-	-	+
hsa-miR-122-5p	2025-03-03	+	-	-	+
hsa-miR-122-5p	MARCKS	-	-	+	-
hsa-miR-122-5p	MARK1	-	-	-	+
hsa-miR-122-5p	MARK2	-	-	-	+
hsa-miR-122-5p	MARK4	-	-	-	+
hsa-miR-122-5p	MARVELD3	-	-	-	+
hsa-miR-122-5p	MASP1	+	+	-	-
hsa-miR-122-5p	MASTL	-	-	+	-
hsa-miR-122-5p	MAVS	-	-	-	+
hsa-miR-122-5p	MAX	+	-	-	-
hsa-miR-122-5p	MAZ	-	-	+	-
hsa-miR-122-5p	MBD4	-	-	-	+
hsa-miR-122-5p	MBNL1	-	-	-	+
hsa-miR-122-5p	MC1R	-	-	-	+
hsa-miR-122-5p	MCAM	-	-	+	-
hsa-miR-122-5p	MCC	-	-	-	+
hsa-miR-122-5p	MCF2L	-	-	-	+
hsa-miR-122-5p	MCL1	-	-	-	+
hsa-miR-122-5p	MCTP1	-	-	-	+
hsa-miR-122-5p	MDGA1	-	-	-	+
hsa-miR-122-5p	MDM4	-	-	+	+
hsa-miR-122-5p	MEAF6	-	-	+	-
hsa-miR-122-5p	MECOM	+	-	-	+
hsa-miR-122-5p	MECP2	-	-	+	+
hsa-miR-122-5p	MED13	-	-	-	+
hsa-miR-122-5p	MED13L	-	-	-	+
hsa-miR-122-5p	MED18	-	-	+	-
hsa-miR-122-5p	MED26	-	-	-	+
hsa-miR-122-5p	MED29	-	-	+	-
hsa-miR-122-5p	MED7	-	-	+	-
hsa-miR-122-5p	MEF2A	-	-	-	+
hsa-miR-122-5p	MEF2D	-	-	+	+
hsa-miR-122-5p	MEGF8	-	-	-	+
hsa-miR-122-5p	MEIS2	+	-	-	-
hsa-miR-122-5p	MEIS3	+	-	-	-
hsa-miR-122-5p	MESDC2	-	-	-	+
hsa-miR-122-5p	MET	-	-	-	+
hsa-miR-122-5p	METTL1	-	-	-	+
hsa-miR-122-5p	METTL6	-	-	-	+
hsa-miR-122-5p	METTL7A	-	-	-	+
hsa-miR-122-5p	METTL8	+	-	-	-
hsa-miR-122-5p	METTL9	+	-	-	+
hsa-miR-122-5p	MFAP5	-	-	-	+
hsa-miR-122-5p	MFSD11	-	-	-	+
hsa-miR-122-5p	MFSD4	-	-	-	+
hsa-miR-122-5p	MGAT4A	-	+	-	+
hsa-miR-122-5p	MGAT5	-	-	-	+
hsa-miR-122-5p	MGP	-	-	-	+
hsa-miR-122-5p	MIA3	-	-	-	+
hsa-miR-122-5p	MICB	-	-	-	+
hsa-miR-122-5p	MICU3	+	+	-	+
hsa-miR-122-5p	MID1	+	+	-	+
hsa-miR-122-5p	MIDN	-	-	-	+
hsa-miR-122-5p	MINOS1	-	-	-	+
hsa-miR-122-5p	MIP	+	-	-	+
hsa-miR-122-5p	MIPOL1	+	+	-	-
hsa-miR-122-5p	MIXL1	+	-	-	+
hsa-miR-122-5p	MKI67	-	-	-	+
hsa-miR-122-5p	MKLN1	-	-	+	+
hsa-miR-122-5p	MLEC	-	-	-	+
hsa-miR-122-5p	MLF2	-	-	-	+
hsa-miR-122-5p	MLKL	-	-	-	+
hsa-miR-122-5p	MLL	-	-	-	+
hsa-miR-122-5p	MLLT1	-	+	-	-
hsa-miR-122-5p	MLX	-	-	-	+
hsa-miR-122-5p	MME	-	-	-	+
hsa-miR-122-5p	MMGT1	+	+	-	+
hsa-miR-122-5p	MMP16	-	-	-	+
hsa-miR-122-5p	MMP24	-	-	-	+
hsa-miR-122-5p	MMP27	-	-	-	+
hsa-miR-122-5p	MMP7	+	-	-	+
hsa-miR-122-5p	MOB1B	-	-	-	+
hsa-miR-122-5p	MOB3A	-	-	-	+
hsa-miR-122-5p	MOB3B	+	-	+	+
hsa-miR-122-5p	MOB3C	+	-	-	+
hsa-miR-122-5p	MOBP	-	-	-	+
hsa-miR-122-5p	MOGAT1	-	-	+	-
hsa-miR-122-5p	MORC3	+	-	-	+
hsa-miR-122-5p	MORN5	-	-	-	+
hsa-miR-122-5p	MOSPD1	-	-	-	+
hsa-miR-122-5p	MPEG1	-	-	-	+
hsa-miR-122-5p	MPLKIP	-	-	+	-
hsa-miR-122-5p	MPP2	-	-	-	+
hsa-miR-122-5p	MPP7	-	-	-	+
hsa-miR-122-5p	MPPED2	-	-	-	+
hsa-miR-122-5p	MPV17	+	-	+	-
hsa-miR-122-5p	MRI1	-	-	+	-
hsa-miR-122-5p	MRPL17	-	-	+	-
hsa-miR-122-5p	MRPL35	-	-	-	+
hsa-miR-122-5p	MRPL52	-	-	+	+
hsa-miR-122-5p	MRPS25	-	-	+	-
hsa-miR-122-5p	MRS2	-	-	-	+
hsa-miR-122-5p	MRTO4	-	-	-	+
hsa-miR-122-5p	MS4A14	+	-	-	-
hsa-miR-122-5p	MS4A3	-	-	-	+
hsa-miR-122-5p	MSI2	-	-	-	+
hsa-miR-122-5p	MSL3	-	-	-	+
hsa-miR-122-5p	MSN	-	-	-	+
hsa-miR-122-5p	MSRB1	+	-	-	-
hsa-miR-122-5p	MSRB3	+	-	-	+
hsa-miR-122-5p	MT-ATP6	+	-	-	-
hsa-miR-122-5p	MT4	-	-	+	-
hsa-miR-122-5p	MTAP	-	-	+	+
hsa-miR-122-5p	MTF2	-	-	-	+
hsa-miR-122-5p	MTHFSD	-	-	-	+
hsa-miR-122-5p	MTL5	-	-	-	+
hsa-miR-122-5p	MTM1	-	-	-	+
hsa-miR-122-5p	MTMR12	-	-	-	+
hsa-miR-122-5p	MTMR2	-	-	-	+
hsa-miR-122-5p	MTMR4	-	-	-	+
hsa-miR-122-5p	MTMR7	-	-	-	+
hsa-miR-122-5p	MTMR9	+	-	-	+
hsa-miR-122-5p	MTO1	-	-	+	-
hsa-miR-122-5p	MTPN	-	-	+	+
hsa-miR-122-5p	MTR	-	-	-	+
hsa-miR-122-5p	MTRF1L	-	-	-	+
hsa-miR-122-5p	MTRNR2L3	+	-	-	+
hsa-miR-122-5p	MUC1	-	-	-	+
hsa-miR-122-5p	MUC6	-	-	-	+
hsa-miR-122-5p	MXD1	-	-	-	+
hsa-miR-122-5p	MXRA8	-	-	-	+
hsa-miR-122-5p	MYBL1	-	-	-	+
hsa-miR-122-5p	MYCBP	-	-	+	-
hsa-miR-122-5p	MYCBP2	-	-	-	+
hsa-miR-122-5p	MYCL	+	-	-	-
hsa-miR-122-5p	MYEOV2	+	-	-	-
hsa-miR-122-5p	MYH1	-	-	-	+
hsa-miR-122-5p	MYH10	-	-	-	+
hsa-miR-122-5p	MYH11	-	-	+	-
hsa-miR-122-5p	MYL3	+	-	-	-
hsa-miR-122-5p	MYO15A	-	-	-	+
hsa-miR-122-5p	MYO1D	-	-	-	+
hsa-miR-122-5p	MYO6	-	-	-	+
hsa-miR-122-5p	MYO9A	-	-	-	+
hsa-miR-122-5p	MYOCD	-	+	-	+
hsa-miR-122-5p	MYOZ1	-	-	-	+
hsa-miR-122-5p	MYOZ3	-	-	-	+
hsa-miR-122-5p	N6AMT2	-	-	-	+
hsa-miR-122-5p	NAA40	-	-	-	+
hsa-miR-122-5p	NAA50	-	-	+	+
hsa-miR-122-5p	NAB2	+	-	-	-
hsa-miR-122-5p	NABP2	-	-	-	+
hsa-miR-122-5p	NACC2	-	-	-	+
hsa-miR-122-5p	NAGK	-	-	+	-
hsa-miR-122-5p	NAIF1	-	-	-	+
hsa-miR-122-5p	NALCN	-	-	+	-
hsa-miR-122-5p	NANP	-	-	-	+
hsa-miR-122-5p	NAP1L5	-	-	-	+
hsa-miR-122-5p	NAP1L6	+	-	-	+
hsa-miR-122-5p	NAPEPLD	-	-	-	+
hsa-miR-122-5p	NARS	-	-	+	-
hsa-miR-122-5p	NASP	-	-	+	-
hsa-miR-122-5p	NAT10	-	-	-	+
hsa-miR-122-5p	NBEAL1	-	-	-	+
hsa-miR-122-5p	NCALD	-	-	-	+
hsa-miR-122-5p	NCAM1	-	-	+	+
hsa-miR-122-5p	NCAPD2	-	-	+	-
hsa-miR-122-5p	NCBP2	+	-	-	-
hsa-miR-122-5p	NCDN	+	-	+	+
hsa-miR-122-5p	NCEH1	+	-	-	+
hsa-miR-122-5p	NCKAP1	-	-	-	+
hsa-miR-122-5p	NCMAP	-	-	-	+
hsa-miR-122-5p	NCR3LG1	-	-	-	+
hsa-miR-122-5p	NDRG3	-	-	-	+
hsa-miR-122-5p	NDST1	-	-	-	+
hsa-miR-122-5p	NDUFB4	-	-	-	+
hsa-miR-122-5p	NEB	-	-	-	+
hsa-miR-122-5p	NECAB1	-	-	-	+
hsa-miR-122-5p	NEO1	-	-	-	+
hsa-miR-122-5p	NES	-	-	-	+
hsa-miR-122-5p	NET1	-	-	-	+
hsa-miR-122-5p	NEURL1B	-	-	-	+
hsa-miR-122-5p	NEXN	-	-	-	+
hsa-miR-122-5p	NFAM1	-	-	-	+
hsa-miR-122-5p	NFAT5	-	+	-	-
hsa-miR-122-5p	NFATC1	-	-	-	+
hsa-miR-122-5p	NFATC2IP	-	-	+	+
hsa-miR-122-5p	NFE2L1	-	-	+	-
hsa-miR-122-5p	NFX1	+	+	+	-
hsa-miR-122-5p	NICN1	+	-	-	+
hsa-miR-122-5p	NIP7	-	-	+	+
hsa-miR-122-5p	NIPA2	-	-	-	+
hsa-miR-122-5p	NIPAL3	-	-	-	+
hsa-miR-122-5p	NKAIN1	+	-	-	-
hsa-miR-122-5p	NKAIN2	-	-	-	+
hsa-miR-122-5p	NKAP	-	-	+	-
hsa-miR-122-5p	NKD1	-	-	-	+
hsa-miR-122-5p	NKIRAS2	-	-	-	+
hsa-miR-122-5p	NKPD1	-	-	+	+
hsa-miR-122-5p	NLGN2	-	-	-	+
hsa-miR-122-5p	NLGN3	+	-	+	+
hsa-miR-122-5p	NLGN4X	-	-	-	+
hsa-miR-122-5p	NLN	-	-	-	+
hsa-miR-122-5p	NLRP8	-	-	-	+
hsa-miR-122-5p	NME3	+	-	-	-
hsa-miR-122-5p	NME9	+	-	-	+
hsa-miR-122-5p	NMNAT1	-	-	-	+
hsa-miR-122-5p	NMNAT2	-	-	+	+
hsa-miR-122-5p	NOD2	+	-	+	-
hsa-miR-122-5p	NODAL	-	-	+	-
hsa-miR-122-5p	NOL12	+	-	-	-
hsa-miR-122-5p	NOL4L	-	+	-	+
hsa-miR-122-5p	NOL6	-	-	-	+
hsa-miR-122-5p	NOM1	-	-	+	+
hsa-miR-122-5p	NONO	-	+	-	+
hsa-miR-122-5p	NOP16	+	-	-	-
hsa-miR-122-5p	NOP9	-	-	-	+
hsa-miR-122-5p	NOS1	-	-	-	+
hsa-miR-122-5p	NOTCH2NL	+	-	-	-
hsa-miR-122-5p	NOVA2	-	-	-	+
hsa-miR-122-5p	NOX4	-	-	-	+
hsa-miR-122-5p	NPAS3	+	-	-	+
hsa-miR-122-5p	NPC1L1	-	-	-	+
hsa-miR-122-5p	NPEPL1	-	-	-	+
hsa-miR-122-5p	NPEPPS	+	+	+	-
hsa-miR-122-5p	NPHS1	+	+	-	+
hsa-miR-122-5p	NPIPB11	+	-	-	-
hsa-miR-122-5p	NPIPB3	-	+	-	-
hsa-miR-122-5p	NPIPB4	+	-	-	-
hsa-miR-122-5p	NPIPB5	+	+	-	-
hsa-miR-122-5p	NPTXR	-	-	-	+
hsa-miR-122-5p	NR3C1	-	-	-	+
hsa-miR-122-5p	NR6A1	-	-	-	+
hsa-miR-122-5p	NRAP	-	-	-	+
hsa-miR-122-5p	NRBP2	-	-	-	+
hsa-miR-122-5p	NRGN	+	-	-	-
hsa-miR-122-5p	NRK	-	-	-	+
hsa-miR-122-5p	NRM	+	-	-	+
hsa-miR-122-5p	NRN1	+	-	-	-
hsa-miR-122-5p	NSMAF	-	-	-	+
hsa-miR-122-5p	NSMF	+	+	-	-
hsa-miR-122-5p	NT5C2	-	-	-	+
hsa-miR-122-5p	NT5C3A	+	+	+	-
hsa-miR-122-5p	NT5DC4	+	-	-	-
hsa-miR-122-5p	NTRK2	-	-	-	+
hsa-miR-122-5p	NUAK2	+	-	-	+
hsa-miR-122-5p	NUCKS1	-	-	-	+
hsa-miR-122-5p	NUDC	-	-	-	+
hsa-miR-122-5p	NUDT10	+	-	-	+
hsa-miR-122-5p	NUDT11	-	-	-	+
hsa-miR-122-5p	NUDT16	-	-	-	+
hsa-miR-122-5p	NUDT5	-	-	-	+
hsa-miR-122-5p	NUDT8	-	-	-	+
hsa-miR-122-5p	NUMBL	+	-	+	+
hsa-miR-122-5p	NUP133	-	-	-	+
hsa-miR-122-5p	NUP210	-	-	-	+
hsa-miR-122-5p	NXF3	-	-	-	+
hsa-miR-122-5p	NXNL2	+	-	-	-
hsa-miR-122-5p	NYAP2	-	-	-	+
hsa-miR-122-5p	O3FAR1	-	-	-	+
hsa-miR-122-5p	OAS3	-	-	-	+
hsa-miR-122-5p	OAT	-	-	-	+
hsa-miR-122-5p	OCLN	+	+	-	+
hsa-miR-122-5p	OCRL	+	-	-	+
hsa-miR-122-5p	ODF3L2	-	-	-	+
hsa-miR-122-5p	OLA1	-	-	+	+
hsa-miR-122-5p	OLFML3	-	-	-	+
hsa-miR-122-5p	OLR1	-	-	+	+
hsa-miR-122-5p	OMD	-	-	+	-
hsa-miR-122-5p	OPA3	+	-	-	+
hsa-miR-122-5p	OPCML	+	-	-	+
hsa-miR-122-5p	OPN5	+	-	-	-
hsa-miR-122-5p	OPRK1	+	-	-	+
hsa-miR-122-5p	OPTN	-	-	+	-
hsa-miR-122-5p	OR13G1	+	-	-	+
hsa-miR-122-5p	OR13H1	-	-	-	+
hsa-miR-122-5p	OR2D3	-	-	-	+
hsa-miR-122-5p	OR4D5	-	-	-	+
hsa-miR-122-5p	OR4N2	+	-	-	-
hsa-miR-122-5p	OR51E2	+	+	-	+
hsa-miR-122-5p	OR51F2	-	-	-	+
hsa-miR-122-5p	OR56B4	+	-	-	+
hsa-miR-122-5p	OR8H1	-	-	-	+
hsa-miR-122-5p	ORAI2	-	-	+	+
hsa-miR-122-5p	ORC2	+	+	+	-
hsa-miR-122-5p	ORC6	-	-	+	-
hsa-miR-122-5p	OSBP2	+	-	+	+
hsa-miR-122-5p	OSBPL10	-	-	+	-
hsa-miR-122-5p	OSMR	-	-	-	+
hsa-miR-122-5p	OSR1	-	-	-	+
hsa-miR-122-5p	OSTM1	-	-	-	+
hsa-miR-122-5p	OTUD6A	-	-	-	+
hsa-miR-122-5p	OXTR	-	-	-	+
hsa-miR-122-5p	P4HA1	+	+	+	-
hsa-miR-122-5p	PADI3	-	-	-	+
hsa-miR-122-5p	PAICS	-	-	-	+
hsa-miR-122-5p	PAK1	-	-	+	+
hsa-miR-122-5p	PAPOLA	-	+	-	-
hsa-miR-122-5p	PAPPA	-	-	-	+
hsa-miR-122-5p	PAPPA2	-	-	-	+
hsa-miR-122-5p	PAQR4	-	-	-	+
hsa-miR-122-5p	PARD3B	-	-	-	+
hsa-miR-122-5p	PARD6A	-	-	-	+
hsa-miR-122-5p	PARP11	-	-	+	-
hsa-miR-122-5p	PARVB	-	-	+	-
hsa-miR-122-5p	PATE1	-	-	-	+
hsa-miR-122-5p	PATE2	+	-	-	+
hsa-miR-122-5p	PATZ1	+	-	+	-
hsa-miR-122-5p	PAX7	+	-	-	+
hsa-miR-122-5p	PAX8	-	-	-	+
hsa-miR-122-5p	PBOV1	+	-	-	+
hsa-miR-122-5p	PCDH17	-	-	-	+
hsa-miR-122-5p	PCDHGA1	-	-	-	+
hsa-miR-122-5p	PCDHGA10	-	-	-	+
hsa-miR-122-5p	PCDHGA2	-	-	-	+
hsa-miR-122-5p	PCDHGA4	-	-	-	+
hsa-miR-122-5p	PCDHGA5	-	-	-	+
hsa-miR-122-5p	PCDHGA6	-	-	-	+
hsa-miR-122-5p	PCDHGA7	-	-	-	+
hsa-miR-122-5p	PCDHGA8	-	-	-	+
hsa-miR-122-5p	PCDHGA9	-	-	-	+
hsa-miR-122-5p	PCDHGB1	-	-	-	+
hsa-miR-122-5p	PCDHGB2	-	-	-	+
hsa-miR-122-5p	PCDHGB3	-	-	-	+
hsa-miR-122-5p	PCDHGB4	-	-	-	+
hsa-miR-122-5p	PCDHGB6	-	-	-	+
hsa-miR-122-5p	PCDHGC3	-	-	-	+
hsa-miR-122-5p	PCDHGC4	-	-	-	+
hsa-miR-122-5p	PCDHGC5	-	-	-	+
hsa-miR-122-5p	PCGF3	-	-	-	+
hsa-miR-122-5p	PCLO	-	-	-	+
hsa-miR-122-5p	PCNX	-	-	-	+
hsa-miR-122-5p	PCP4L1	+	-	-	+
hsa-miR-122-5p	PCSK2	-	-	-	+
hsa-miR-122-5p	PCSK5	-	-	-	+
hsa-miR-122-5p	PCYOX1	+	-	-	-
hsa-miR-122-5p	PDAP1	-	-	-	+
hsa-miR-122-5p	PDCD4	-	-	-	+
hsa-miR-122-5p	PDE10A	-	-	-	+
hsa-miR-122-5p	PDE3B	-	-	-	+
hsa-miR-122-5p	PDE4A	-	-	-	+
hsa-miR-122-5p	PDE4C	-	-	-	+
hsa-miR-122-5p	PDE6A	-	-	-	+
hsa-miR-122-5p	PDGFB	+	-	-	+
hsa-miR-122-5p	PDHA1	-	-	-	+
hsa-miR-122-5p	PDILT	-	-	-	+
hsa-miR-122-5p	PDK4	+	+	-	+
hsa-miR-122-5p	PDLIM3	-	-	-	+
hsa-miR-122-5p	PDP2	-	-	+	+
hsa-miR-122-5p	PDX1	-	-	-	+
hsa-miR-122-5p	PDZD2	-	-	-	+
hsa-miR-122-5p	PEA15	-	-	+	+
hsa-miR-122-5p	PEAK1	-	-	-	+
hsa-miR-122-5p	PEG10	+	+	-	+
hsa-miR-122-5p	PELI1	-	-	-	+
hsa-miR-122-5p	PEPD	-	-	-	+
hsa-miR-122-5p	PEX5L	-	-	-	+
hsa-miR-122-5p	PFDN1	-	-	+	-
hsa-miR-122-5p	PFKFB2	+	-	+	+
hsa-miR-122-5p	PFN2	-	-	-	+
hsa-miR-122-5p	PGBD4	-	-	+	-
hsa-miR-122-5p	PGBD5	-	-	+	-
hsa-miR-122-5p	PGLYRP2	+	-	-	-
hsa-miR-122-5p	PGM2L1	-	-	-	+
hsa-miR-122-5p	PGM5	-	-	-	+
hsa-miR-122-5p	PGP	-	-	-	+
hsa-miR-122-5p	PGR	-	-	-	+
hsa-miR-122-5p	PHACTR4	-	-	-	+
hsa-miR-122-5p	PHAX	-	-	-	+
hsa-miR-122-5p	PHF14	-	+	+	-
hsa-miR-122-5p	PHF15	-	-	-	+
hsa-miR-122-5p	PHF19	-	+	-	+
hsa-miR-122-5p	PHF23	-	-	-	+
hsa-miR-122-5p	PHF6	-	-	-	+
hsa-miR-122-5p	PHF8	-	-	-	+
hsa-miR-122-5p	PHKA1	-	-	+	+
hsa-miR-122-5p	PHKG2	-	-	-	+
hsa-miR-122-5p	PHLDA3	-	-	+	-
hsa-miR-122-5p	PHLPP2	-	-	-	+
hsa-miR-122-5p	PHOX2A	-	-	+	-
hsa-miR-122-5p	PHPT1	-	-	+	-
hsa-miR-122-5p	PIANP	-	-	-	+
hsa-miR-122-5p	PIGG	-	-	+	-
hsa-miR-122-5p	PIGL	+	-	-	-
hsa-miR-122-5p	PIGO	-	-	+	-
hsa-miR-122-5p	PIGR	-	-	-	+
hsa-miR-122-5p	PIGS	+	-	-	-
hsa-miR-122-5p	PIGX	-	-	-	+
hsa-miR-122-5p	PIK3CG	+	-	-	+
hsa-miR-122-5p	PIKFYVE	-	-	-	+
hsa-miR-122-5p	PIP4K2A	+	+	+	+
hsa-miR-122-5p	PIP5K1A	-	-	-	+
hsa-miR-122-5p	PIP5K1C	-	-	-	+
hsa-miR-122-5p	PIPOX	-	-	-	+
hsa-miR-122-5p	PITPNM2	-	-	-	+
hsa-miR-122-5p	PITPNM3	-	-	-	+
hsa-miR-122-5p	PIWIL2	-	-	-	+
hsa-miR-122-5p	PKD1L2	+	-	-	-
hsa-miR-122-5p	PKHD1L1	-	-	-	+
hsa-miR-122-5p	PKM	-	+	+	-
hsa-miR-122-5p	PKNOX1	-	-	+	+
hsa-miR-122-5p	PKP1	-	-	-	+
hsa-miR-122-5p	PLA2G12A	-	-	-	+
hsa-miR-122-5p	PLA2G2D	+	-	-	-
hsa-miR-122-5p	PLA2G4C	-	-	-	+
hsa-miR-122-5p	PLA2G4E	-	-	-	+
hsa-miR-122-5p	PLA2G6	-	-	-	+
hsa-miR-122-5p	PLAG1	+	-	-	+
hsa-miR-122-5p	PLAGL2	-	-	+	-
hsa-miR-122-5p	PLAU	-	-	-	+
hsa-miR-122-5p	PLCB1	-	-	-	+
hsa-miR-122-5p	PLCB3	+	-	-	+
hsa-miR-122-5p	PLCH1	-	-	-	+
hsa-miR-122-5p	PLCXD1	-	-	-	+
hsa-miR-122-5p	PLEKHA5	-	-	-	+
hsa-miR-122-5p	PLEKHA6	-	-	-	+
hsa-miR-122-5p	PLEKHB1	+	-	-	+
hsa-miR-122-5p	PLEKHB2	+	+	-	+
hsa-miR-122-5p	PLEKHG1	-	-	-	+
hsa-miR-122-5p	PLEKHG2	-	-	-	+
hsa-miR-122-5p	PLEKHG4B	-	-	-	+
hsa-miR-122-5p	PLEKHG7	-	-	-	+
hsa-miR-122-5p	PLEKHM3	-	-	+	-
hsa-miR-122-5p	PLEKHO1	-	-	-	+
hsa-miR-122-5p	PLEKHS1	-	-	+	-
hsa-miR-122-5p	PLIN3	-	-	-	+
hsa-miR-122-5p	PLP2	-	-	-	+
hsa-miR-122-5p	PLXDC1	-	-	-	+
hsa-miR-122-5p	PLXDC2	-	-	+	-
hsa-miR-122-5p	PLXNA2	+	-	-	+
hsa-miR-122-5p	PLXNA4	-	-	-	+
hsa-miR-122-5p	PLXNC1	-	-	-	+
hsa-miR-122-5p	PMEPA1	-	-	-	+
hsa-miR-122-5p	PMP22	-	-	+	+
hsa-miR-122-5p	PNLIPRP3	-	-	-	+
hsa-miR-122-5p	PNRC1	-	-	+	-
hsa-miR-122-5p	POFUT1	-	-	+	-
hsa-miR-122-5p	POGZ	-	-	-	+
hsa-miR-122-5p	POLR1E	+	-	-	+
hsa-miR-122-5p	POLR2D	+	-	+	-
hsa-miR-122-5p	POLR2F	-	-	-	+
hsa-miR-122-5p	POLR2M	-	-	-	+
hsa-miR-122-5p	POLR3A	-	-	-	+
hsa-miR-122-5p	POM121L7	-	-	+	-
hsa-miR-122-5p	POMT2	-	-	-	+
hsa-miR-122-5p	POMZP3	-	-	+	-
hsa-miR-122-5p	POP4	+	-	-	-
hsa-miR-122-5p	POU5F1	-	-	-	+
hsa-miR-122-5p	POU6F2	-	-	-	+
hsa-miR-122-5p	PPARGC1B	-	-	-	+
hsa-miR-122-5p	PPIC	-	-	+	-
hsa-miR-122-5p	PPIP5K1	-	-	-	+
hsa-miR-122-5p	PPL	-	-	-	+
hsa-miR-122-5p	PPM1H	-	-	-	+
hsa-miR-122-5p	PPME1	-	-	-	+
hsa-miR-122-5p	PPP1CC	-	-	-	+
hsa-miR-122-5p	PPP1R18	-	-	-	+
hsa-miR-122-5p	PPP1R9A	-	-	-	+
hsa-miR-122-5p	PPP1R9B	+	-	+	-
hsa-miR-122-5p	PPP2R2A	-	-	-	+
hsa-miR-122-5p	PPP2R2C	-	-	-	+
hsa-miR-122-5p	PPP2R3A	-	-	-	+
hsa-miR-122-5p	PPP2R4	-	-	-	+
hsa-miR-122-5p	PPP5D1	-	-	-	+
hsa-miR-122-5p	PPP6C	-	-	-	+
hsa-miR-122-5p	PPT1	+	-	-	+
hsa-miR-122-5p	PPTC7	-	-	-	+
hsa-miR-122-5p	PRAF2	+	-	-	-
hsa-miR-122-5p	PRDM1	-	-	-	+
hsa-miR-122-5p	PRDM12	+	+	-	+
hsa-miR-122-5p	PRDX6	-	-	-	+
hsa-miR-122-5p	PRELP	-	-	-	+
hsa-miR-122-5p	PRICKLE2	-	-	-	+
hsa-miR-122-5p	PRKAA1	-	-	-	+
hsa-miR-122-5p	PRKAB1	-	-	+	-
hsa-miR-122-5p	PRKAR2A	-	-	-	+
hsa-miR-122-5p	PRKAR2B	-	-	-	+
hsa-miR-122-5p	PRKCG	-	-	-	+
hsa-miR-122-5p	PRKRA	+	+	+	-
hsa-miR-122-5p	PRKX	-	-	-	+
hsa-miR-122-5p	PRLR	-	+	-	-
hsa-miR-122-5p	PRMT2	+	-	-	+
hsa-miR-122-5p	PRMT3	-	-	+	-
hsa-miR-122-5p	PRND	-	-	-	+
hsa-miR-122-5p	PROK2	+	-	-	+
hsa-miR-122-5p	PROX2	-	-	-	+
hsa-miR-122-5p	PRPF6	-	-	-	+
hsa-miR-122-5p	PRPH2	-	-	-	+
hsa-miR-122-5p	PRR11	-	-	+	-
hsa-miR-122-5p	PRR12	-	-	-	+
hsa-miR-122-5p	PRR20A	-	-	-	+
hsa-miR-122-5p	PRR20B	-	-	-	+
hsa-miR-122-5p	PRR20E	-	-	-	+
hsa-miR-122-5p	PRR23A	-	-	+	-
hsa-miR-122-5p	PRRG4	-	-	-	+
hsa-miR-122-5p	PRRT4	-	-	-	+
hsa-miR-122-5p	PRSS16	-	-	+	+
hsa-miR-122-5p	PRTFDC1	+	-	-	+
hsa-miR-122-5p	PRTG	-	-	-	+
hsa-miR-122-5p	PRTN3	-	-	-	+
hsa-miR-122-5p	PRX	-	-	-	+
hsa-miR-122-5p	PSD3	-	-	-	+
hsa-miR-122-5p	PSG6	+	-	-	-
hsa-miR-122-5p	PSIP1	-	-	-	+
hsa-miR-122-5p	PSMB5	-	-	+	-
hsa-miR-122-5p	PSMD10	-	-	+	-
hsa-miR-122-5p	PSMD11	-	-	-	+
hsa-miR-122-5p	PSPH	-	-	+	-
hsa-miR-122-5p	PTBP3	-	-	-	+
hsa-miR-122-5p	PTCD1	-	-	-	+
hsa-miR-122-5p	PTCD3	-	-	+	-
hsa-miR-122-5p	PTDSS2	-	-	-	+
hsa-miR-122-5p	PTGIR	-	-	-	+
hsa-miR-122-5p	PTGR2	-	-	+	-
hsa-miR-122-5p	PTHLH	-	-	-	+
hsa-miR-122-5p	PTK6	-	-	-	+
hsa-miR-122-5p	PTPDC1	-	-	+	+
hsa-miR-122-5p	PTPLAD2	-	-	+	-
hsa-miR-122-5p	PTPMT1	+	-	-	-
hsa-miR-122-5p	PTPN1	-	-	+	+
hsa-miR-122-5p	PTPN18	-	-	-	+
hsa-miR-122-5p	PTPN7	-	-	-	+
hsa-miR-122-5p	PTPN9	-	-	-	+
hsa-miR-122-5p	PTPRG	-	-	-	+
hsa-miR-122-5p	PTPRN	-	-	-	+
hsa-miR-122-5p	PTPRO	-	-	-	+
hsa-miR-122-5p	PTPRT	-	-	-	+
hsa-miR-122-5p	PTPRU	-	-	-	+
hsa-miR-122-5p	PTRF	-	-	-	+
hsa-miR-122-5p	PURB	-	-	-	+
hsa-miR-122-5p	PWWP2B	-	-	-	+
hsa-miR-122-5p	PXMP4	-	-	+	-
hsa-miR-122-5p	PXN	-	-	-	+
hsa-miR-122-5p	PXT1	-	-	-	+
hsa-miR-122-5p	PYCARD	+	-	-	-
hsa-miR-122-5p	PYCR1	-	-	-	+
hsa-miR-122-5p	PYCRL	-	-	-	+
hsa-miR-122-5p	PYGM	-	-	-	+
hsa-miR-122-5p	PYGO1	-	-	+	-
hsa-miR-122-5p	PYGO2	-	-	-	+
hsa-miR-122-5p	PYHIN1	-	-	-	+
hsa-miR-122-5p	QPCTL	-	-	-	+
hsa-miR-122-5p	QPRT	-	-	+	-
hsa-miR-122-5p	QSER1	-	-	-	+
hsa-miR-122-5p	QTRTD1	-	-	-	+
hsa-miR-122-5p	R3HCC1L	-	-	-	+
hsa-miR-122-5p	RAB10	-	-	+	-
hsa-miR-122-5p	RAB11FIP1	-	-	+	+
hsa-miR-122-5p	RAB11FIP4	+	-	-	-
hsa-miR-122-5p	RAB11FIP5	-	-	-	+
hsa-miR-122-5p	RAB1B	+	-	-	+
hsa-miR-122-5p	RAB30	-	-	-	+
hsa-miR-122-5p	RAB3B	-	-	-	+
hsa-miR-122-5p	RAB3GAP2	-	-	-	+
hsa-miR-122-5p	RAB3IP	-	-	-	+
hsa-miR-122-5p	RAB40C	-	-	-	+
hsa-miR-122-5p	RAB43	-	-	-	+
hsa-miR-122-5p	RAB44	+	-	-	-
hsa-miR-122-5p	RAB6B	+	-	+	+
hsa-miR-122-5p	RABGAP1L	+	-	-	+
hsa-miR-122-5p	RABGEF1	-	-	+	+
hsa-miR-122-5p	RABL3	-	-	+	+
hsa-miR-122-5p	RABL6	-	+	-	-
hsa-miR-122-5p	RAC1	-	-	+	-
hsa-miR-122-5p	RAD1	-	-	-	+
hsa-miR-122-5p	RAD18	-	-	-	+
hsa-miR-122-5p	RAD21	-	-	+	+
hsa-miR-122-5p	RAD21-AS1	-	-	-	+
hsa-miR-122-5p	RAI14	-	-	+	-
hsa-miR-122-5p	RALGAPA1	-	-	-	+
hsa-miR-122-5p	RALGAPB	+	-	-	-
hsa-miR-122-5p	RANBP10	-	-	-	+
hsa-miR-122-5p	RAP1GAP2	-	-	-	+
hsa-miR-122-5p	RAPH1	-	-	-	+
hsa-miR-122-5p	RASGEF1A	-	-	-	+
hsa-miR-122-5p	RASGRF1	-	-	-	+
hsa-miR-122-5p	RAVER1	-	-	-	+
hsa-miR-122-5p	RAX2	-	-	-	+
hsa-miR-122-5p	RB1	-	-	-	+
hsa-miR-122-5p	RB1CC1	+	-	-	+
hsa-miR-122-5p	RBBP5	-	-	+	+
hsa-miR-122-5p	RBFOX1	-	-	-	+
hsa-miR-122-5p	RBFOX2	-	-	-	+
hsa-miR-122-5p	RBL1	-	+	+	+
hsa-miR-122-5p	RBM23	-	-	+	-
hsa-miR-122-5p	RBM38	+	-	-	-
hsa-miR-122-5p	RBM43	+	+	+	+
hsa-miR-122-5p	RBM47	-	-	+	-
hsa-miR-122-5p	RBP5	+	-	-	+
hsa-miR-122-5p	RCC2	-	-	-	+
hsa-miR-122-5p	RCOR3	-	-	-	+
hsa-miR-122-5p	RCSD1	+	+	-	+
hsa-miR-122-5p	RD3	+	-	-	-
hsa-miR-122-5p	RDH12	+	-	-	+
hsa-miR-122-5p	RDH8	+	-	-	+
hsa-miR-122-5p	REEP1	-	-	-	+
hsa-miR-122-5p	REL	+	-	+	-
hsa-miR-122-5p	RERE	-	-	-	+
hsa-miR-122-5p	RET	-	-	-	+
hsa-miR-122-5p	RFC2	-	-	+	-
hsa-miR-122-5p	RFWD3	-	-	-	+
hsa-miR-122-5p	RFXAP	+	+	-	+
hsa-miR-122-5p	RGAG1	-	-	-	+
hsa-miR-122-5p	RGR	+	-	-	-
hsa-miR-122-5p	RGS16	-	-	-	+
hsa-miR-122-5p	RGS6	+	-	-	+
hsa-miR-122-5p	RGS7	-	-	-	+
hsa-miR-122-5p	RGS9BP	-	-	+	-
hsa-miR-122-5p	RHBDL2	-	-	+	-
hsa-miR-122-5p	RHOA	-	-	+	+
hsa-miR-122-5p	RHOJ	+	+	-	+
hsa-miR-122-5p	RIBC1	-	-	-	+
hsa-miR-122-5p	RIBC2	+	-	-	-
hsa-miR-122-5p	RIMBP2	-	-	-	+
hsa-miR-122-5p	RIMS1	+	-	-	+
hsa-miR-122-5p	RIMS3	-	-	-	+
hsa-miR-122-5p	RIT1	-	-	-	+
hsa-miR-122-5p	RMND1	-	-	-	+
hsa-miR-122-5p	RNASE13	-	-	-	+
hsa-miR-122-5p	RNF103-CHMP3	+	-	-	-
hsa-miR-122-5p	RNF125	-	-	-	+
hsa-miR-122-5p	RNF157	-	-	+	-
hsa-miR-122-5p	RNF165	+	-	-	-
hsa-miR-122-5p	RNF170	-	-	+	-
hsa-miR-122-5p	RNF180	-	-	-	+
hsa-miR-122-5p	RNF19B	-	-	+	-
hsa-miR-122-5p	RNF213	-	-	-	+
hsa-miR-122-5p	RNF216	-	-	+	-
hsa-miR-122-5p	RNF219	-	-	-	+
hsa-miR-122-5p	RNF32	+	-	-	-
hsa-miR-122-5p	RNF38	-	-	-	+
hsa-miR-122-5p	RNF41	-	-	-	+
hsa-miR-122-5p	RNMT	-	-	-	+
hsa-miR-122-5p	ROCK2	-	-	-	+
hsa-miR-122-5p	ROMO1	-	-	+	-
hsa-miR-122-5p	ROR1	-	-	-	+
hsa-miR-122-5p	ROR2	-	-	-	+
hsa-miR-122-5p	RORA	-	-	-	+
hsa-miR-122-5p	RP1-177G6.2	-	-	-	+
hsa-miR-122-5p	RP1-37E16.12	-	-	-	+
hsa-miR-122-5p	RP11-1026M7.2	+	-	-	-
hsa-miR-122-5p	RP11-1118M6.1	+	-	-	+
hsa-miR-122-5p	RP11-111H3.1	-	-	-	+
hsa-miR-122-5p	RP11-111M22.2	-	-	-	+
hsa-miR-122-5p	RP11-114H20.1	-	-	-	+
hsa-miR-122-5p	RP11-169F17.1	+	-	-	-
hsa-miR-122-5p	RP11-181C3.1	+	-	-	+
hsa-miR-122-5p	RP11-297N6.4	+	-	-	-
hsa-miR-122-5p	RP11-347C12.1	+	-	-	-
hsa-miR-122-5p	RP11-422N16.3	-	-	-	+
hsa-miR-122-5p	RP11-480I12.4	+	-	-	+
hsa-miR-122-5p	RP11-571M6.6	-	-	-	+
hsa-miR-122-5p	RP11-676J12.7	-	-	-	+
hsa-miR-122-5p	RP11-744N12.3	-	-	-	+
hsa-miR-122-5p	RP11-81K2.1	+	-	-	-
hsa-miR-122-5p	RP11-826N14.2	+	-	-	+
hsa-miR-122-5p	RP11-93B14.6	+	-	-	-
hsa-miR-122-5p	RP4-725G10.1.1	-	-	-	+
hsa-miR-122-5p	RP5-1187M17.10	-	-	-	+
hsa-miR-122-5p	RPL17-C18orf32	-	+	-	-
hsa-miR-122-5p	RPL7L1	+	-	-	-
hsa-miR-122-5p	RPS15A	+	-	+	-
hsa-miR-122-5p	RPS6KA3	-	-	-	+
hsa-miR-122-5p	RPS6KA5	-	-	+	-
hsa-miR-122-5p	RPS6KC1	+	-	-	-
hsa-miR-122-5p	RRAGC	-	-	-	+
hsa-miR-122-5p	RRP36	-	-	+	-
hsa-miR-122-5p	RRP7A	-	+	-	-
hsa-miR-122-5p	RSBN1	-	-	-	+
hsa-miR-122-5p	RSL1D1	-	-	-	+
hsa-miR-122-5p	RSPO1	+	-	-	-
hsa-miR-122-5p	RSPRY1	-	-	-	+
hsa-miR-122-5p	RTBDN	-	-	-	+
hsa-miR-122-5p	RTCA	-	-	-	+
hsa-miR-122-5p	RTF1	-	-	-	+
hsa-miR-122-5p	RTN4RL1	-	-	-	+
hsa-miR-122-5p	RUFY3	-	-	-	+
hsa-miR-122-5p	RUFY4	+	-	-	-
hsa-miR-122-5p	RUNDC1	-	-	+	+
hsa-miR-122-5p	RUNX1T1	-	-	-	+
hsa-miR-122-5p	RUNX2	+	-	-	+
hsa-miR-122-5p	RUSC1	-	-	-	+
hsa-miR-122-5p	RWDD4	+	-	-	+
hsa-miR-122-5p	RXFP3	+	-	-	-
hsa-miR-122-5p	RXFP4	+	-	-	-
hsa-miR-122-5p	RYR3	-	-	-	+
hsa-miR-122-5p	S100A7A	+	-	-	+
hsa-miR-122-5p	SAMD12	+	-	-	+
hsa-miR-122-5p	SAMD13	+	-	-	-
hsa-miR-122-5p	SAMD5	+	+	-	+
hsa-miR-122-5p	SAMD8	-	-	-	+
hsa-miR-122-5p	SAMD9	-	-	-	+
hsa-miR-122-5p	SAMD9L	-	-	-	+
hsa-miR-122-5p	SAMM50	-	-	-	+
hsa-miR-122-5p	SAR1A	-	-	+	-
hsa-miR-122-5p	SARM1	+	-	-	-
hsa-miR-122-5p	SASH3	-	-	-	+
hsa-miR-122-5p	SBK1	-	-	-	+
hsa-miR-122-5p	SBNO1	-	-	+	-
hsa-miR-122-5p	SCAF4	-	-	-	+
hsa-miR-122-5p	SCARA5	-	-	-	+
hsa-miR-122-5p	SCEL	+	-	-	-
hsa-miR-122-5p	SCFD2	-	-	-	+
hsa-miR-122-5p	SCIMP	-	-	-	+
hsa-miR-122-5p	SCN1B	-	-	-	+
hsa-miR-122-5p	SCN3A	-	-	-	+
hsa-miR-122-5p	SCN3B	+	+	-	+
hsa-miR-122-5p	SCN4B	-	-	+	+
hsa-miR-122-5p	SCN9A	-	+	-	+
hsa-miR-122-5p	SCNM1	-	-	-	+
hsa-miR-122-5p	SCOC	+	-	-	-
hsa-miR-122-5p	SDK2	-	-	-	+
hsa-miR-122-5p	SEC14L6	+	-	-	-
hsa-miR-122-5p	SEC22C	+	+	-	-
hsa-miR-122-5p	SEC23B	-	-	+	-
hsa-miR-122-5p	SECTM1	+	-	-	+
hsa-miR-122-5p	SEL1L	-	-	-	+
hsa-miR-122-5p	SEL1L2	+	-	-	-
hsa-miR-122-5p	SELENBP1	+	-	-	-
hsa-miR-122-5p	SELT	-	-	-	+
[truncated: 665 more rows]
